# Supplementary material for: No Effect of Selective Maturation on Fruit Traits for a Bird-Dispersed Species, Sambucus racemosa
Source: Plants (Basel). 2021 Feb 16;10(2):376. doi: 10.3390/plants10020376 (PMC7919819; doi:10.3390/plants10020376)
Supplement: Supplementary file 1 [file plants-10-00376-s001.zip]

Archive with 1 entries (1 files):
- plants-1117285.csv
