# Supplementary material for: No Effect of Selective Maturation on Fruit Traits for a Bird-Dispersed Species, Sambucus racemosa
Source: Plants (Basel). 2021 Feb 16;10(2):376. doi: 10.3390/plants10020376 (PMC7919819; doi:10.3390/plants10020376)
Supplement: Supplementary file 1 [file plants-10-00376-s001.zip › plants-1117285.csv]

Sambucus2020	symbol	units	definition	data_row_ID	species	site_ID	pair_ID	individual_ID	treatment	inflorescence_ID	fruit_length	fruit_width	seeds	fruit	scar	tree_height
	data_row_ID			1	Sambucus racemosa L. subsp. kamtschatica	U	1	1	T	1			3	129	237	2.56
	species	ID		2	Sambucus racemosa L. subsp. kamtschatica	U	1	1	T	1			3
	site_ID	U: University, F: Forest		3	Sambucus racemosa L. subsp. kamtschatica	U	1	1	T	1			3
	pair_ID	ID		4	Sambucus racemosa L. subsp. kamtschatica	U	1	1	T	1			3
	individual_ID	ID		5	Sambucus racemosa L. subsp. kamtschatica	U	1	1	T	1			3
	treatment	ID		6	Sambucus racemosa L. subsp. kamtschatica	U	1	1	T	1			3
	inflorescence_ID	ID		7	Sambucus racemosa L. subsp. kamtschatica	U	1	1	T	1			3
	fruit_length	mm		8	Sambucus racemosa L. subsp. kamtschatica	U	1	1	T	1			3
	fruit_width	mm		9	Sambucus racemosa L. subsp. kamtschatica	U	1	1	T	1			3
	seeds	count	Seed number per fruit.	10	Sambucus racemosa L. subsp. kamtschatica	U	1	1	T	1			3
	fruit	count	Number of fruits on each infructescence (inflorescence).	11	Sambucus racemosa L. subsp. kamtschatica	U	1	1	T	2			3	415	40
	scar	count	Number of fruit scars on each infructescence (inflorescence).	12	Sambucus racemosa L. subsp. kamtschatica	U	1	1	T	2			3
	tree_height	m		13	Sambucus racemosa L. subsp. kamtschatica	U	1	1	T	2			3
				14	Sambucus racemosa L. subsp. kamtschatica	U	1	1	T	2			3
				15	Sambucus racemosa L. subsp. kamtschatica	U	1	1	T	2			3
				16	Sambucus racemosa L. subsp. kamtschatica	U	1	1	T	2			3
				17	Sambucus racemosa L. subsp. kamtschatica	U	1	1	T	2			3
				18	Sambucus racemosa L. subsp. kamtschatica	U	1	1	T	2			3
				19	Sambucus racemosa L. subsp. kamtschatica	U	1	1	T	2			3
				20	Sambucus racemosa L. subsp. kamtschatica	U	1	1	T	2			3
				21	Sambucus racemosa L. subsp. kamtschatica	U	1	1	T	3			3	308	82
				22	Sambucus racemosa L. subsp. kamtschatica	U	1	1	T	3			3
				23	Sambucus racemosa L. subsp. kamtschatica	U	1	1	T	3			3
				24	Sambucus racemosa L. subsp. kamtschatica	U	1	1	T	3			3
				25	Sambucus racemosa L. subsp. kamtschatica	U	1	1	T	3			3
				26	Sambucus racemosa L. subsp. kamtschatica	U	1	1	T	3			3
				27	Sambucus racemosa L. subsp. kamtschatica	U	1	1	T	3			3
				28	Sambucus racemosa L. subsp. kamtschatica	U	1	1	T	3			3
				29	Sambucus racemosa L. subsp. kamtschatica	U	1	1	T	3			3
				30	Sambucus racemosa L. subsp. kamtschatica	U	1	1	T	3			3
				31	Sambucus racemosa L. subsp. kamtschatica	U	1	1	T	4			3	89	147
				32	Sambucus racemosa L. subsp. kamtschatica	U	1	1	T	4			3
				33	Sambucus racemosa L. subsp. kamtschatica	U	1	1	T	4			3
				34	Sambucus racemosa L. subsp. kamtschatica	U	1	1	T	4			3
				35	Sambucus racemosa L. subsp. kamtschatica	U	1	1	T	4			3
				36	Sambucus racemosa L. subsp. kamtschatica	U	1	1	T	4			3
				37	Sambucus racemosa L. subsp. kamtschatica	U	1	1	T	4			3
				38	Sambucus racemosa L. subsp. kamtschatica	U	1	1	T	4			4
				39	Sambucus racemosa L. subsp. kamtschatica	U	1	1	T	4			3
				40	Sambucus racemosa L. subsp. kamtschatica	U	1	1	T	4			3
				41	Sambucus racemosa L. subsp. kamtschatica	U	1	1	T	5			3	127	75
				42	Sambucus racemosa L. subsp. kamtschatica	U	1	1	T	5			3
				43	Sambucus racemosa L. subsp. kamtschatica	U	1	1	T	5			3
				44	Sambucus racemosa L. subsp. kamtschatica	U	1	1	T	5			3
				45	Sambucus racemosa L. subsp. kamtschatica	U	1	1	T	5			3
				46	Sambucus racemosa L. subsp. kamtschatica	U	1	1	T	5			3
				47	Sambucus racemosa L. subsp. kamtschatica	U	1	1	T	5			3
				48	Sambucus racemosa L. subsp. kamtschatica	U	1	1	T	5			3
				49	Sambucus racemosa L. subsp. kamtschatica	U	1	1	T	5			3
				50	Sambucus racemosa L. subsp. kamtschatica	U	1	1	T	5			3
				51	Sambucus racemosa L. subsp. kamtschatica	U	1	1	T	6			3	403	115
				52	Sambucus racemosa L. subsp. kamtschatica	U	1	1	T	6			3
				53	Sambucus racemosa L. subsp. kamtschatica	U	1	1	T	6			3
				54	Sambucus racemosa L. subsp. kamtschatica	U	1	1	T	6			3
				55	Sambucus racemosa L. subsp. kamtschatica	U	1	1	T	6			3
				56	Sambucus racemosa L. subsp. kamtschatica	U	1	1	T	6			3
				57	Sambucus racemosa L. subsp. kamtschatica	U	1	1	T	6			3
				58	Sambucus racemosa L. subsp. kamtschatica	U	1	1	T	6			3
				59	Sambucus racemosa L. subsp. kamtschatica	U	1	1	T	6			3
				60	Sambucus racemosa L. subsp. kamtschatica	U	1	1	T	6			3
				61	Sambucus racemosa L. subsp. kamtschatica	U	1	1	T	7			3	268	123
				62	Sambucus racemosa L. subsp. kamtschatica	U	1	1	T	7			3
				63	Sambucus racemosa L. subsp. kamtschatica	U	1	1	T	7			3
				64	Sambucus racemosa L. subsp. kamtschatica	U	1	1	T	7			3
				65	Sambucus racemosa L. subsp. kamtschatica	U	1	1	T	7			3
				66	Sambucus racemosa L. subsp. kamtschatica	U	1	1	T	7			3
				67	Sambucus racemosa L. subsp. kamtschatica	U	1	1	T	7			3
				68	Sambucus racemosa L. subsp. kamtschatica	U	1	1	T	7			3
				69	Sambucus racemosa L. subsp. kamtschatica	U	1	1	T	7			3
				70	Sambucus racemosa L. subsp. kamtschatica	U	1	1	T	7			3
				71	Sambucus racemosa L. subsp. kamtschatica	U	1	1	T	8			3	111	188
				72	Sambucus racemosa L. subsp. kamtschatica	U	1	1	T	8			3
				73	Sambucus racemosa L. subsp. kamtschatica	U	1	1	T	8			2
				74	Sambucus racemosa L. subsp. kamtschatica	U	1	1	T	8			3
				75	Sambucus racemosa L. subsp. kamtschatica	U	1	1	T	8			3
				76	Sambucus racemosa L. subsp. kamtschatica	U	1	1	T	8			3
				77	Sambucus racemosa L. subsp. kamtschatica	U	1	1	T	8			3
				78	Sambucus racemosa L. subsp. kamtschatica	U	1	1	T	8			3
				79	Sambucus racemosa L. subsp. kamtschatica	U	1	1	T	8			3
				80	Sambucus racemosa L. subsp. kamtschatica	U	1	1	T	8			3
				81	Sambucus racemosa L. subsp. kamtschatica	U	1	1	T	9			3	538	51
				82	Sambucus racemosa L. subsp. kamtschatica	U	1	1	T	9			3
				83	Sambucus racemosa L. subsp. kamtschatica	U	1	1	T	9			3
				84	Sambucus racemosa L. subsp. kamtschatica	U	1	1	T	9			3
				85	Sambucus racemosa L. subsp. kamtschatica	U	1	1	T	9			3
				86	Sambucus racemosa L. subsp. kamtschatica	U	1	1	T	9			3
				87	Sambucus racemosa L. subsp. kamtschatica	U	1	1	T	9			3
				88	Sambucus racemosa L. subsp. kamtschatica	U	1	1	T	9			3
				89	Sambucus racemosa L. subsp. kamtschatica	U	1	1	T	9			3
				90	Sambucus racemosa L. subsp. kamtschatica	U	1	1	T	9			3
				91	Sambucus racemosa L. subsp. kamtschatica	U	1	1	T	10			3	379	55
				92	Sambucus racemosa L. subsp. kamtschatica	U	1	1	T	10			3
				93	Sambucus racemosa L. subsp. kamtschatica	U	1	1	T	10			3
				94	Sambucus racemosa L. subsp. kamtschatica	U	1	1	T	10			3
				95	Sambucus racemosa L. subsp. kamtschatica	U	1	1	T	10			3
				96	Sambucus racemosa L. subsp. kamtschatica	U	1	1	T	10			3
				97	Sambucus racemosa L. subsp. kamtschatica	U	1	1	T	10			3
				98	Sambucus racemosa L. subsp. kamtschatica	U	1	1	T	10			3
				99	Sambucus racemosa L. subsp. kamtschatica	U	1	1	T	10			3
				100	Sambucus racemosa L. subsp. kamtschatica	U	1	1	T	10			3
				101	Sambucus racemosa L. subsp. kamtschatica	U	1	2	C	11			3	15	267	2.65
				102	Sambucus racemosa L. subsp. kamtschatica	U	1	2	C	11			2
				103	Sambucus racemosa L. subsp. kamtschatica	U	1	2	C	11			3
				104	Sambucus racemosa L. subsp. kamtschatica	U	1	2	C	11			3
				105	Sambucus racemosa L. subsp. kamtschatica	U	1	2	C	11			3
				106	Sambucus racemosa L. subsp. kamtschatica	U	1	2	C	11			3
				107	Sambucus racemosa L. subsp. kamtschatica	U	1	2	C	11			2
				108	Sambucus racemosa L. subsp. kamtschatica	U	1	2	C	11			3
				109	Sambucus racemosa L. subsp. kamtschatica	U	1	2	C	11			3
				110	Sambucus racemosa L. subsp. kamtschatica	U	1	2	C	11			3
				111	Sambucus racemosa L. subsp. kamtschatica	U	1	2	C	12			3	41	263
				112	Sambucus racemosa L. subsp. kamtschatica	U	1	2	C	12			3
				113	Sambucus racemosa L. subsp. kamtschatica	U	1	2	C	12			3
				114	Sambucus racemosa L. subsp. kamtschatica	U	1	2	C	12			3
				115	Sambucus racemosa L. subsp. kamtschatica	U	1	2	C	12			3
				116	Sambucus racemosa L. subsp. kamtschatica	U	1	2	C	12			3
				117	Sambucus racemosa L. subsp. kamtschatica	U	1	2	C	12			3
				118	Sambucus racemosa L. subsp. kamtschatica	U	1	2	C	12			3
				119	Sambucus racemosa L. subsp. kamtschatica	U	1	2	C	12			3
				120	Sambucus racemosa L. subsp. kamtschatica	U	1	2	C	12			3
				121	Sambucus racemosa L. subsp. kamtschatica	U	1	2	C	13			3	88	221
				122	Sambucus racemosa L. subsp. kamtschatica	U	1	2	C	13			2
				123	Sambucus racemosa L. subsp. kamtschatica	U	1	2	C	13			3
				124	Sambucus racemosa L. subsp. kamtschatica	U	1	2	C	13			3
				125	Sambucus racemosa L. subsp. kamtschatica	U	1	2	C	13			3
				126	Sambucus racemosa L. subsp. kamtschatica	U	1	2	C	13			3
				127	Sambucus racemosa L. subsp. kamtschatica	U	1	2	C	13			3
				128	Sambucus racemosa L. subsp. kamtschatica	U	1	2	C	13			2
				129	Sambucus racemosa L. subsp. kamtschatica	U	1	2	C	13			3
				130	Sambucus racemosa L. subsp. kamtschatica	U	1	2	C	13			3
				131	Sambucus racemosa L. subsp. kamtschatica	U	1	2	C	14			3	4	213
				132	Sambucus racemosa L. subsp. kamtschatica	U	1	2	C	14			3
				133	Sambucus racemosa L. subsp. kamtschatica	U	1	2	C	14			3
				134	Sambucus racemosa L. subsp. kamtschatica	U	1	2	C	14			3
				135	Sambucus racemosa L. subsp. kamtschatica	U	1	2	C	14
				136	Sambucus racemosa L. subsp. kamtschatica	U	1	2	C	14
				137	Sambucus racemosa L. subsp. kamtschatica	U	1	2	C	14
				138	Sambucus racemosa L. subsp. kamtschatica	U	1	2	C	14
				139	Sambucus racemosa L. subsp. kamtschatica	U	1	2	C	14
				140	Sambucus racemosa L. subsp. kamtschatica	U	1	2	C	14
				141	Sambucus racemosa L. subsp. kamtschatica	U	1	2	C	15			3	14	270
				142	Sambucus racemosa L. subsp. kamtschatica	U	1	2	C	15			2
				143	Sambucus racemosa L. subsp. kamtschatica	U	1	2	C	15			3
				144	Sambucus racemosa L. subsp. kamtschatica	U	1	2	C	15			3
				145	Sambucus racemosa L. subsp. kamtschatica	U	1	2	C	15			2
				146	Sambucus racemosa L. subsp. kamtschatica	U	1	2	C	15			3
				147	Sambucus racemosa L. subsp. kamtschatica	U	1	2	C	15			3
				148	Sambucus racemosa L. subsp. kamtschatica	U	1	2	C	15			3
				149	Sambucus racemosa L. subsp. kamtschatica	U	1	2	C	15			3
				150	Sambucus racemosa L. subsp. kamtschatica	U	1	2	C	15			3
				151	Sambucus racemosa L. subsp. kamtschatica	U	1	2	C	16			3	24	248
				152	Sambucus racemosa L. subsp. kamtschatica	U	1	2	C	16			3
				153	Sambucus racemosa L. subsp. kamtschatica	U	1	2	C	16			3
				154	Sambucus racemosa L. subsp. kamtschatica	U	1	2	C	16			3
				155	Sambucus racemosa L. subsp. kamtschatica	U	1	2	C	16			3
				156	Sambucus racemosa L. subsp. kamtschatica	U	1	2	C	16			3
				157	Sambucus racemosa L. subsp. kamtschatica	U	1	2	C	16			3
				158	Sambucus racemosa L. subsp. kamtschatica	U	1	2	C	16			3
				159	Sambucus racemosa L. subsp. kamtschatica	U	1	2	C	16			3
				160	Sambucus racemosa L. subsp. kamtschatica	U	1	2	C	16			3
				161	Sambucus racemosa L. subsp. kamtschatica	U	1	2	C	17			3	58	204
				162	Sambucus racemosa L. subsp. kamtschatica	U	1	2	C	17			3
				163	Sambucus racemosa L. subsp. kamtschatica	U	1	2	C	17			3
				164	Sambucus racemosa L. subsp. kamtschatica	U	1	2	C	17			3
				165	Sambucus racemosa L. subsp. kamtschatica	U	1	2	C	17			3
				166	Sambucus racemosa L. subsp. kamtschatica	U	1	2	C	17			3
				167	Sambucus racemosa L. subsp. kamtschatica	U	1	2	C	17			3
				168	Sambucus racemosa L. subsp. kamtschatica	U	1	2	C	17			3
				169	Sambucus racemosa L. subsp. kamtschatica	U	1	2	C	17			3
				170	Sambucus racemosa L. subsp. kamtschatica	U	1	2	C	17			3
				171	Sambucus racemosa L. subsp. kamtschatica	U	1	2	C	18			3	1	257
				172	Sambucus racemosa L. subsp. kamtschatica	U	1	2	C	18
				173	Sambucus racemosa L. subsp. kamtschatica	U	1	2	C	18
				174	Sambucus racemosa L. subsp. kamtschatica	U	1	2	C	18
				175	Sambucus racemosa L. subsp. kamtschatica	U	1	2	C	18
				176	Sambucus racemosa L. subsp. kamtschatica	U	1	2	C	18
				177	Sambucus racemosa L. subsp. kamtschatica	U	1	2	C	18
				178	Sambucus racemosa L. subsp. kamtschatica	U	1	2	C	18
				179	Sambucus racemosa L. subsp. kamtschatica	U	1	2	C	18
				180	Sambucus racemosa L. subsp. kamtschatica	U	1	2	C	18
				181	Sambucus racemosa L. subsp. kamtschatica	U	1	2	C	19			2	1	244
				182	Sambucus racemosa L. subsp. kamtschatica	U	1	2	C	19
				183	Sambucus racemosa L. subsp. kamtschatica	U	1	2	C	19
				184	Sambucus racemosa L. subsp. kamtschatica	U	1	2	C	19
				185	Sambucus racemosa L. subsp. kamtschatica	U	1	2	C	19
				186	Sambucus racemosa L. subsp. kamtschatica	U	1	2	C	19
				187	Sambucus racemosa L. subsp. kamtschatica	U	1	2	C	19
				188	Sambucus racemosa L. subsp. kamtschatica	U	1	2	C	19
				189	Sambucus racemosa L. subsp. kamtschatica	U	1	2	C	19
				190	Sambucus racemosa L. subsp. kamtschatica	U	1	2	C	19
				191	Sambucus racemosa L. subsp. kamtschatica	U	1	2	C	20			2	5	212
				192	Sambucus racemosa L. subsp. kamtschatica	U	1	2	C	20			3
				193	Sambucus racemosa L. subsp. kamtschatica	U	1	2	C	20			3
				194	Sambucus racemosa L. subsp. kamtschatica	U	1	2	C	20			3
				195	Sambucus racemosa L. subsp. kamtschatica	U	1	2	C	20			3
				196	Sambucus racemosa L. subsp. kamtschatica	U	1	2	C	20
				197	Sambucus racemosa L. subsp. kamtschatica	U	1	2	C	20
				198	Sambucus racemosa L. subsp. kamtschatica	U	1	2	C	20
				199	Sambucus racemosa L. subsp. kamtschatica	U	1	2	C	20
				200	Sambucus racemosa L. subsp. kamtschatica	U	1	2	C	20
				201	Sambucus racemosa L. subsp. kamtschatica	U	2	3	T	21			3	184	79	3.68
				202	Sambucus racemosa L. subsp. kamtschatica	U	2	3	T	21			3
				203	Sambucus racemosa L. subsp. kamtschatica	U	2	3	T	21			3
				204	Sambucus racemosa L. subsp. kamtschatica	U	2	3	T	21			3
				205	Sambucus racemosa L. subsp. kamtschatica	U	2	3	T	21			3
				206	Sambucus racemosa L. subsp. kamtschatica	U	2	3	T	21			3
				207	Sambucus racemosa L. subsp. kamtschatica	U	2	3	T	21			3
				208	Sambucus racemosa L. subsp. kamtschatica	U	2	3	T	21			3
				209	Sambucus racemosa L. subsp. kamtschatica	U	2	3	T	21			3
				210	Sambucus racemosa L. subsp. kamtschatica	U	2	3	T	21			3
				211	Sambucus racemosa L. subsp. kamtschatica	U	2	3	T	22			3	157	104
				212	Sambucus racemosa L. subsp. kamtschatica	U	2	3	T	22			3
				213	Sambucus racemosa L. subsp. kamtschatica	U	2	3	T	22			3
				214	Sambucus racemosa L. subsp. kamtschatica	U	2	3	T	22			3
				215	Sambucus racemosa L. subsp. kamtschatica	U	2	3	T	22			3
				216	Sambucus racemosa L. subsp. kamtschatica	U	2	3	T	22			3
				217	Sambucus racemosa L. subsp. kamtschatica	U	2	3	T	22			2
				218	Sambucus racemosa L. subsp. kamtschatica	U	2	3	T	22			3
				219	Sambucus racemosa L. subsp. kamtschatica	U	2	3	T	22			3
				220	Sambucus racemosa L. subsp. kamtschatica	U	2	3	T	22			3
				221	Sambucus racemosa L. subsp. kamtschatica	U	2	3	T	23			3	192	117
				222	Sambucus racemosa L. subsp. kamtschatica	U	2	3	T	23			3
				223	Sambucus racemosa L. subsp. kamtschatica	U	2	3	T	23			3
				224	Sambucus racemosa L. subsp. kamtschatica	U	2	3	T	23			3
				225	Sambucus racemosa L. subsp. kamtschatica	U	2	3	T	23			3
				226	Sambucus racemosa L. subsp. kamtschatica	U	2	3	T	23			3
				227	Sambucus racemosa L. subsp. kamtschatica	U	2	3	T	23			3
				228	Sambucus racemosa L. subsp. kamtschatica	U	2	3	T	23			3
				229	Sambucus racemosa L. subsp. kamtschatica	U	2	3	T	23			3
				230	Sambucus racemosa L. subsp. kamtschatica	U	2	3	T	23			3
				231	Sambucus racemosa L. subsp. kamtschatica	U	2	3	T	24			3	105	111
				232	Sambucus racemosa L. subsp. kamtschatica	U	2	3	T	24			3
				233	Sambucus racemosa L. subsp. kamtschatica	U	2	3	T	24			3
				234	Sambucus racemosa L. subsp. kamtschatica	U	2	3	T	24			3
				235	Sambucus racemosa L. subsp. kamtschatica	U	2	3	T	24			3
				236	Sambucus racemosa L. subsp. kamtschatica	U	2	3	T	24			3
				237	Sambucus racemosa L. subsp. kamtschatica	U	2	3	T	24			3
				238	Sambucus racemosa L. subsp. kamtschatica	U	2	3	T	24			3
				239	Sambucus racemosa L. subsp. kamtschatica	U	2	3	T	24			3
				240	Sambucus racemosa L. subsp. kamtschatica	U	2	3	T	24			3
				241	Sambucus racemosa L. subsp. kamtschatica	U	2	3	T	25			3	167	93
				242	Sambucus racemosa L. subsp. kamtschatica	U	2	3	T	25			3
				243	Sambucus racemosa L. subsp. kamtschatica	U	2	3	T	25			3
				244	Sambucus racemosa L. subsp. kamtschatica	U	2	3	T	25			3
				245	Sambucus racemosa L. subsp. kamtschatica	U	2	3	T	25			3
				246	Sambucus racemosa L. subsp. kamtschatica	U	2	3	T	25			3
				247	Sambucus racemosa L. subsp. kamtschatica	U	2	3	T	25			3
				248	Sambucus racemosa L. subsp. kamtschatica	U	2	3	T	25			3
				249	Sambucus racemosa L. subsp. kamtschatica	U	2	3	T	25			3
				250	Sambucus racemosa L. subsp. kamtschatica	U	2	3	T	25			3
				251	Sambucus racemosa L. subsp. kamtschatica	U	2	3	T	26			3	146	101
				252	Sambucus racemosa L. subsp. kamtschatica	U	2	3	T	26			3
				253	Sambucus racemosa L. subsp. kamtschatica	U	2	3	T	26			3
				254	Sambucus racemosa L. subsp. kamtschatica	U	2	3	T	26			3
				255	Sambucus racemosa L. subsp. kamtschatica	U	2	3	T	26			3
				256	Sambucus racemosa L. subsp. kamtschatica	U	2	3	T	26			3
				257	Sambucus racemosa L. subsp. kamtschatica	U	2	3	T	26			3
				258	Sambucus racemosa L. subsp. kamtschatica	U	2	3	T	26			3
				259	Sambucus racemosa L. subsp. kamtschatica	U	2	3	T	26			3
				260	Sambucus racemosa L. subsp. kamtschatica	U	2	3	T	26			3
				261	Sambucus racemosa L. subsp. kamtschatica	U	2	3	T	27			3	50	116
				262	Sambucus racemosa L. subsp. kamtschatica	U	2	3	T	27			3
				263	Sambucus racemosa L. subsp. kamtschatica	U	2	3	T	27			3
				264	Sambucus racemosa L. subsp. kamtschatica	U	2	3	T	27			3
				265	Sambucus racemosa L. subsp. kamtschatica	U	2	3	T	27			3
				266	Sambucus racemosa L. subsp. kamtschatica	U	2	3	T	27			3
				267	Sambucus racemosa L. subsp. kamtschatica	U	2	3	T	27			3
				268	Sambucus racemosa L. subsp. kamtschatica	U	2	3	T	27			3
				269	Sambucus racemosa L. subsp. kamtschatica	U	2	3	T	27			3
				270	Sambucus racemosa L. subsp. kamtschatica	U	2	3	T	27			3
				271	Sambucus racemosa L. subsp. kamtschatica	U	2	3	T	28			3	32	75
				272	Sambucus racemosa L. subsp. kamtschatica	U	2	3	T	28			3
				273	Sambucus racemosa L. subsp. kamtschatica	U	2	3	T	28			3
				274	Sambucus racemosa L. subsp. kamtschatica	U	2	3	T	28			3
				275	Sambucus racemosa L. subsp. kamtschatica	U	2	3	T	28			3
				276	Sambucus racemosa L. subsp. kamtschatica	U	2	3	T	28			3
				277	Sambucus racemosa L. subsp. kamtschatica	U	2	3	T	28			3
				278	Sambucus racemosa L. subsp. kamtschatica	U	2	3	T	28			3
				279	Sambucus racemosa L. subsp. kamtschatica	U	2	3	T	28			3
				280	Sambucus racemosa L. subsp. kamtschatica	U	2	3	T	28			3
				281	Sambucus racemosa L. subsp. kamtschatica	U	2	3	T	29			3	128	136
				282	Sambucus racemosa L. subsp. kamtschatica	U	2	3	T	29			3
				283	Sambucus racemosa L. subsp. kamtschatica	U	2	3	T	29			3
				284	Sambucus racemosa L. subsp. kamtschatica	U	2	3	T	29			3
				285	Sambucus racemosa L. subsp. kamtschatica	U	2	3	T	29			3
				286	Sambucus racemosa L. subsp. kamtschatica	U	2	3	T	29			3
				287	Sambucus racemosa L. subsp. kamtschatica	U	2	3	T	29			3
				288	Sambucus racemosa L. subsp. kamtschatica	U	2	3	T	29			3
				289	Sambucus racemosa L. subsp. kamtschatica	U	2	3	T	29			3
				290	Sambucus racemosa L. subsp. kamtschatica	U	2	3	T	29			3
				291	Sambucus racemosa L. subsp. kamtschatica	U	2	3	T	30			3	118	71
				292	Sambucus racemosa L. subsp. kamtschatica	U	2	3	T	30			3
				293	Sambucus racemosa L. subsp. kamtschatica	U	2	3	T	30			3
				294	Sambucus racemosa L. subsp. kamtschatica	U	2	3	T	30			3
				295	Sambucus racemosa L. subsp. kamtschatica	U	2	3	T	30			3
				296	Sambucus racemosa L. subsp. kamtschatica	U	2	3	T	30			3
				297	Sambucus racemosa L. subsp. kamtschatica	U	2	3	T	30			3
				298	Sambucus racemosa L. subsp. kamtschatica	U	2	3	T	30			3
				299	Sambucus racemosa L. subsp. kamtschatica	U	2	3	T	30			3
				300	Sambucus racemosa L. subsp. kamtschatica	U	2	3	T	30			3
				301	Sambucus racemosa L. subsp. kamtschatica	U	2	4	C	31			3	52	58	2.5
				302	Sambucus racemosa L. subsp. kamtschatica	U	2	4	C	31			3
				303	Sambucus racemosa L. subsp. kamtschatica	U	2	4	C	31			3
				304	Sambucus racemosa L. subsp. kamtschatica	U	2	4	C	31			3
				305	Sambucus racemosa L. subsp. kamtschatica	U	2	4	C	31			3
				306	Sambucus racemosa L. subsp. kamtschatica	U	2	4	C	31			3
				307	Sambucus racemosa L. subsp. kamtschatica	U	2	4	C	31			3
				308	Sambucus racemosa L. subsp. kamtschatica	U	2	4	C	31			3
				309	Sambucus racemosa L. subsp. kamtschatica	U	2	4	C	31			3
				310	Sambucus racemosa L. subsp. kamtschatica	U	2	4	C	31			3
				311	Sambucus racemosa L. subsp. kamtschatica	U	2	4	C	32			3	28	138
				312	Sambucus racemosa L. subsp. kamtschatica	U	2	4	C	32			3
				313	Sambucus racemosa L. subsp. kamtschatica	U	2	4	C	32			3
				314	Sambucus racemosa L. subsp. kamtschatica	U	2	4	C	32			3
				315	Sambucus racemosa L. subsp. kamtschatica	U	2	4	C	32			3
				316	Sambucus racemosa L. subsp. kamtschatica	U	2	4	C	32			3
				317	Sambucus racemosa L. subsp. kamtschatica	U	2	4	C	32			3
				318	Sambucus racemosa L. subsp. kamtschatica	U	2	4	C	32			3
				319	Sambucus racemosa L. subsp. kamtschatica	U	2	4	C	32			3
				320	Sambucus racemosa L. subsp. kamtschatica	U	2	4	C	32			3
				321	Sambucus racemosa L. subsp. kamtschatica	U	2	4	C	33			3	3	79
				322	Sambucus racemosa L. subsp. kamtschatica	U	2	4	C	33			3
				323	Sambucus racemosa L. subsp. kamtschatica	U	2	4	C	33			3
				324	Sambucus racemosa L. subsp. kamtschatica	U	2	4	C	33
				325	Sambucus racemosa L. subsp. kamtschatica	U	2	4	C	33
				326	Sambucus racemosa L. subsp. kamtschatica	U	2	4	C	33
				327	Sambucus racemosa L. subsp. kamtschatica	U	2	4	C	33
				328	Sambucus racemosa L. subsp. kamtschatica	U	2	4	C	33
				329	Sambucus racemosa L. subsp. kamtschatica	U	2	4	C	33
				330	Sambucus racemosa L. subsp. kamtschatica	U	2	4	C	33
				331	Sambucus racemosa L. subsp. kamtschatica	U	2	4	C	34			3	8	146
				332	Sambucus racemosa L. subsp. kamtschatica	U	2	4	C	34			3
				333	Sambucus racemosa L. subsp. kamtschatica	U	2	4	C	34			3
				334	Sambucus racemosa L. subsp. kamtschatica	U	2	4	C	34			3
				335	Sambucus racemosa L. subsp. kamtschatica	U	2	4	C	34			3
				336	Sambucus racemosa L. subsp. kamtschatica	U	2	4	C	34			3
				337	Sambucus racemosa L. subsp. kamtschatica	U	2	4	C	34			3
				338	Sambucus racemosa L. subsp. kamtschatica	U	2	4	C	34			2
				339	Sambucus racemosa L. subsp. kamtschatica	U	2	4	C	34
				340	Sambucus racemosa L. subsp. kamtschatica	U	2	4	C	34
				341	Sambucus racemosa L. subsp. kamtschatica	U	2	4	C	35			3	47	189
				342	Sambucus racemosa L. subsp. kamtschatica	U	2	4	C	35			2
				343	Sambucus racemosa L. subsp. kamtschatica	U	2	4	C	35			2
				344	Sambucus racemosa L. subsp. kamtschatica	U	2	4	C	35			3
				345	Sambucus racemosa L. subsp. kamtschatica	U	2	4	C	35			3
				346	Sambucus racemosa L. subsp. kamtschatica	U	2	4	C	35			3
				347	Sambucus racemosa L. subsp. kamtschatica	U	2	4	C	35			3
				348	Sambucus racemosa L. subsp. kamtschatica	U	2	4	C	35			3
				349	Sambucus racemosa L. subsp. kamtschatica	U	2	4	C	35			3
				350	Sambucus racemosa L. subsp. kamtschatica	U	2	4	C	35			3
				351	Sambucus racemosa L. subsp. kamtschatica	U	2	4	C	36			3	112	48
				352	Sambucus racemosa L. subsp. kamtschatica	U	2	4	C	36			3
				353	Sambucus racemosa L. subsp. kamtschatica	U	2	4	C	36			3
				354	Sambucus racemosa L. subsp. kamtschatica	U	2	4	C	36			3
				355	Sambucus racemosa L. subsp. kamtschatica	U	2	4	C	36			3
				356	Sambucus racemosa L. subsp. kamtschatica	U	2	4	C	36			3
				357	Sambucus racemosa L. subsp. kamtschatica	U	2	4	C	36			3
				358	Sambucus racemosa L. subsp. kamtschatica	U	2	4	C	36			3
				359	Sambucus racemosa L. subsp. kamtschatica	U	2	4	C	36			3
				360	Sambucus racemosa L. subsp. kamtschatica	U	2	4	C	36			3
				361	Sambucus racemosa L. subsp. kamtschatica	U	2	4	C	37			3	20	85
				362	Sambucus racemosa L. subsp. kamtschatica	U	2	4	C	37			3
				363	Sambucus racemosa L. subsp. kamtschatica	U	2	4	C	37			3
				364	Sambucus racemosa L. subsp. kamtschatica	U	2	4	C	37			3
				365	Sambucus racemosa L. subsp. kamtschatica	U	2	4	C	37			3
				366	Sambucus racemosa L. subsp. kamtschatica	U	2	4	C	37			3
				367	Sambucus racemosa L. subsp. kamtschatica	U	2	4	C	37			3
				368	Sambucus racemosa L. subsp. kamtschatica	U	2	4	C	37			3
				369	Sambucus racemosa L. subsp. kamtschatica	U	2	4	C	37			3
				370	Sambucus racemosa L. subsp. kamtschatica	U	2	4	C	37			3
				371	Sambucus racemosa L. subsp. kamtschatica	U	2	4	C	38			3	66	93
				372	Sambucus racemosa L. subsp. kamtschatica	U	2	4	C	38			3
				373	Sambucus racemosa L. subsp. kamtschatica	U	2	4	C	38			3
				374	Sambucus racemosa L. subsp. kamtschatica	U	2	4	C	38			3
				375	Sambucus racemosa L. subsp. kamtschatica	U	2	4	C	38			3
				376	Sambucus racemosa L. subsp. kamtschatica	U	2	4	C	38			3
				377	Sambucus racemosa L. subsp. kamtschatica	U	2	4	C	38			3
				378	Sambucus racemosa L. subsp. kamtschatica	U	2	4	C	38			3
				379	Sambucus racemosa L. subsp. kamtschatica	U	2	4	C	38			2
				380	Sambucus racemosa L. subsp. kamtschatica	U	2	4	C	38			3
				381	Sambucus racemosa L. subsp. kamtschatica	U	2	4	C	39			4	34	129
				382	Sambucus racemosa L. subsp. kamtschatica	U	2	4	C	39			4
				383	Sambucus racemosa L. subsp. kamtschatica	U	2	4	C	39			3
				384	Sambucus racemosa L. subsp. kamtschatica	U	2	4	C	39			3
				385	Sambucus racemosa L. subsp. kamtschatica	U	2	4	C	39			3
				386	Sambucus racemosa L. subsp. kamtschatica	U	2	4	C	39			3
				387	Sambucus racemosa L. subsp. kamtschatica	U	2	4	C	39			3
				388	Sambucus racemosa L. subsp. kamtschatica	U	2	4	C	39			3
				389	Sambucus racemosa L. subsp. kamtschatica	U	2	4	C	39			3
				390	Sambucus racemosa L. subsp. kamtschatica	U	2	4	C	39			3
				391	Sambucus racemosa L. subsp. kamtschatica	U	2	4	C	40			3	65	99
				392	Sambucus racemosa L. subsp. kamtschatica	U	2	4	C	40			3
				393	Sambucus racemosa L. subsp. kamtschatica	U	2	4	C	40			3
				394	Sambucus racemosa L. subsp. kamtschatica	U	2	4	C	40			3
				395	Sambucus racemosa L. subsp. kamtschatica	U	2	4	C	40			3
				396	Sambucus racemosa L. subsp. kamtschatica	U	2	4	C	40			4
				397	Sambucus racemosa L. subsp. kamtschatica	U	2	4	C	40			3
				398	Sambucus racemosa L. subsp. kamtschatica	U	2	4	C	40			3
				399	Sambucus racemosa L. subsp. kamtschatica	U	2	4	C	40			3
				400	Sambucus racemosa L. subsp. kamtschatica	U	2	4	C	40			3
				401	Sambucus racemosa L. subsp. kamtschatica	U	3	5	T	41			3	120	42	3.12
				402	Sambucus racemosa L. subsp. kamtschatica	U	3	5	T	41			3
				403	Sambucus racemosa L. subsp. kamtschatica	U	3	5	T	41			3
				404	Sambucus racemosa L. subsp. kamtschatica	U	3	5	T	41			3
				405	Sambucus racemosa L. subsp. kamtschatica	U	3	5	T	41			3
				406	Sambucus racemosa L. subsp. kamtschatica	U	3	5	T	41			3
				407	Sambucus racemosa L. subsp. kamtschatica	U	3	5	T	41			3
				408	Sambucus racemosa L. subsp. kamtschatica	U	3	5	T	41			3
				409	Sambucus racemosa L. subsp. kamtschatica	U	3	5	T	41			3
				410	Sambucus racemosa L. subsp. kamtschatica	U	3	5	T	41			3
				411	Sambucus racemosa L. subsp. kamtschatica	U	3	5	T	42			3	133	45
				412	Sambucus racemosa L. subsp. kamtschatica	U	3	5	T	42			3
				413	Sambucus racemosa L. subsp. kamtschatica	U	3	5	T	42			3
				414	Sambucus racemosa L. subsp. kamtschatica	U	3	5	T	42			3
				415	Sambucus racemosa L. subsp. kamtschatica	U	3	5	T	42			3
				416	Sambucus racemosa L. subsp. kamtschatica	U	3	5	T	42			3
				417	Sambucus racemosa L. subsp. kamtschatica	U	3	5	T	42			3
				418	Sambucus racemosa L. subsp. kamtschatica	U	3	5	T	42			3
				419	Sambucus racemosa L. subsp. kamtschatica	U	3	5	T	42			3
				420	Sambucus racemosa L. subsp. kamtschatica	U	3	5	T	42			3
				421	Sambucus racemosa L. subsp. kamtschatica	U	3	5	T	43			3	278	64
				422	Sambucus racemosa L. subsp. kamtschatica	U	3	5	T	43			3
				423	Sambucus racemosa L. subsp. kamtschatica	U	3	5	T	43			3
				424	Sambucus racemosa L. subsp. kamtschatica	U	3	5	T	43			3
				425	Sambucus racemosa L. subsp. kamtschatica	U	3	5	T	43			3
				426	Sambucus racemosa L. subsp. kamtschatica	U	3	5	T	43			3
				427	Sambucus racemosa L. subsp. kamtschatica	U	3	5	T	43			3
				428	Sambucus racemosa L. subsp. kamtschatica	U	3	5	T	43			3
				429	Sambucus racemosa L. subsp. kamtschatica	U	3	5	T	43			3
				430	Sambucus racemosa L. subsp. kamtschatica	U	3	5	T	43			3
				431	Sambucus racemosa L. subsp. kamtschatica	U	3	5	T	44			3	303	39
				432	Sambucus racemosa L. subsp. kamtschatica	U	3	5	T	44			3
				433	Sambucus racemosa L. subsp. kamtschatica	U	3	5	T	44			3
				434	Sambucus racemosa L. subsp. kamtschatica	U	3	5	T	44			3
				435	Sambucus racemosa L. subsp. kamtschatica	U	3	5	T	44			3
				436	Sambucus racemosa L. subsp. kamtschatica	U	3	5	T	44			3
				437	Sambucus racemosa L. subsp. kamtschatica	U	3	5	T	44			3
				438	Sambucus racemosa L. subsp. kamtschatica	U	3	5	T	44			3
				439	Sambucus racemosa L. subsp. kamtschatica	U	3	5	T	44			3
				440	Sambucus racemosa L. subsp. kamtschatica	U	3	5	T	44			3
				441	Sambucus racemosa L. subsp. kamtschatica	U	3	5	T	45			3	152	44
				442	Sambucus racemosa L. subsp. kamtschatica	U	3	5	T	45			3
				443	Sambucus racemosa L. subsp. kamtschatica	U	3	5	T	45			3
				444	Sambucus racemosa L. subsp. kamtschatica	U	3	5	T	45			3
				445	Sambucus racemosa L. subsp. kamtschatica	U	3	5	T	45			3
				446	Sambucus racemosa L. subsp. kamtschatica	U	3	5	T	45			3
				447	Sambucus racemosa L. subsp. kamtschatica	U	3	5	T	45			3
				448	Sambucus racemosa L. subsp. kamtschatica	U	3	5	T	45			3
				449	Sambucus racemosa L. subsp. kamtschatica	U	3	5	T	45			3
				450	Sambucus racemosa L. subsp. kamtschatica	U	3	5	T	45			3
				451	Sambucus racemosa L. subsp. kamtschatica	U	3	5	T	46			3	125	82
				452	Sambucus racemosa L. subsp. kamtschatica	U	3	5	T	46			3
				453	Sambucus racemosa L. subsp. kamtschatica	U	3	5	T	46			3
				454	Sambucus racemosa L. subsp. kamtschatica	U	3	5	T	46			3
				455	Sambucus racemosa L. subsp. kamtschatica	U	3	5	T	46			3
				456	Sambucus racemosa L. subsp. kamtschatica	U	3	5	T	46			3
				457	Sambucus racemosa L. subsp. kamtschatica	U	3	5	T	46			3
				458	Sambucus racemosa L. subsp. kamtschatica	U	3	5	T	46			3
				459	Sambucus racemosa L. subsp. kamtschatica	U	3	5	T	46			3
				460	Sambucus racemosa L. subsp. kamtschatica	U	3	5	T	46			3
				461	Sambucus racemosa L. subsp. kamtschatica	U	3	5	T	47			3	188	41
				462	Sambucus racemosa L. subsp. kamtschatica	U	3	5	T	47			3
				463	Sambucus racemosa L. subsp. kamtschatica	U	3	5	T	47			3
				464	Sambucus racemosa L. subsp. kamtschatica	U	3	5	T	47			3
				465	Sambucus racemosa L. subsp. kamtschatica	U	3	5	T	47			3
				466	Sambucus racemosa L. subsp. kamtschatica	U	3	5	T	47			3
				467	Sambucus racemosa L. subsp. kamtschatica	U	3	5	T	47			3
				468	Sambucus racemosa L. subsp. kamtschatica	U	3	5	T	47			3
				469	Sambucus racemosa L. subsp. kamtschatica	U	3	5	T	47			3
				470	Sambucus racemosa L. subsp. kamtschatica	U	3	5	T	47			3
				471	Sambucus racemosa L. subsp. kamtschatica	U	3	5	T	48			3	115	74
				472	Sambucus racemosa L. subsp. kamtschatica	U	3	5	T	48			3
				473	Sambucus racemosa L. subsp. kamtschatica	U	3	5	T	48			3
				474	Sambucus racemosa L. subsp. kamtschatica	U	3	5	T	48			3
				475	Sambucus racemosa L. subsp. kamtschatica	U	3	5	T	48			3
				476	Sambucus racemosa L. subsp. kamtschatica	U	3	5	T	48			3
				477	Sambucus racemosa L. subsp. kamtschatica	U	3	5	T	48			3
				478	Sambucus racemosa L. subsp. kamtschatica	U	3	5	T	48			3
				479	Sambucus racemosa L. subsp. kamtschatica	U	3	5	T	48			3
				480	Sambucus racemosa L. subsp. kamtschatica	U	3	5	T	48			3
				481	Sambucus racemosa L. subsp. kamtschatica	U	3	5	T	49			3	228	67
				482	Sambucus racemosa L. subsp. kamtschatica	U	3	5	T	49			3
				483	Sambucus racemosa L. subsp. kamtschatica	U	3	5	T	49			3
				484	Sambucus racemosa L. subsp. kamtschatica	U	3	5	T	49			3
				485	Sambucus racemosa L. subsp. kamtschatica	U	3	5	T	49			3
				486	Sambucus racemosa L. subsp. kamtschatica	U	3	5	T	49			3
				487	Sambucus racemosa L. subsp. kamtschatica	U	3	5	T	49			3
				488	Sambucus racemosa L. subsp. kamtschatica	U	3	5	T	49			3
				489	Sambucus racemosa L. subsp. kamtschatica	U	3	5	T	49			3
				490	Sambucus racemosa L. subsp. kamtschatica	U	3	5	T	49			3
				491	Sambucus racemosa L. subsp. kamtschatica	U	3	5	T	50			2	211	55
				492	Sambucus racemosa L. subsp. kamtschatica	U	3	5	T	50			3
				493	Sambucus racemosa L. subsp. kamtschatica	U	3	5	T	50			3
				494	Sambucus racemosa L. subsp. kamtschatica	U	3	5	T	50			3
				495	Sambucus racemosa L. subsp. kamtschatica	U	3	5	T	50			3
				496	Sambucus racemosa L. subsp. kamtschatica	U	3	5	T	50			3
				497	Sambucus racemosa L. subsp. kamtschatica	U	3	5	T	50			3
				498	Sambucus racemosa L. subsp. kamtschatica	U	3	5	T	50			3
				499	Sambucus racemosa L. subsp. kamtschatica	U	3	5	T	50			3
				500	Sambucus racemosa L. subsp. kamtschatica	U	3	5	T	50			3
				501	Sambucus racemosa L. subsp. kamtschatica	U	3	6	C	51			3	165	173	2.64
				502	Sambucus racemosa L. subsp. kamtschatica	U	3	6	C	51			3
				503	Sambucus racemosa L. subsp. kamtschatica	U	3	6	C	51			3
				504	Sambucus racemosa L. subsp. kamtschatica	U	3	6	C	51			3
				505	Sambucus racemosa L. subsp. kamtschatica	U	3	6	C	51			3
				506	Sambucus racemosa L. subsp. kamtschatica	U	3	6	C	51			3
				507	Sambucus racemosa L. subsp. kamtschatica	U	3	6	C	51			3
				508	Sambucus racemosa L. subsp. kamtschatica	U	3	6	C	51			3
				509	Sambucus racemosa L. subsp. kamtschatica	U	3	6	C	51			3
				510	Sambucus racemosa L. subsp. kamtschatica	U	3	6	C	51			3
				511	Sambucus racemosa L. subsp. kamtschatica	U	3	6	C	52			3	147	122
				512	Sambucus racemosa L. subsp. kamtschatica	U	3	6	C	52			2
				513	Sambucus racemosa L. subsp. kamtschatica	U	3	6	C	52			3
				514	Sambucus racemosa L. subsp. kamtschatica	U	3	6	C	52			3
				515	Sambucus racemosa L. subsp. kamtschatica	U	3	6	C	52			3
				516	Sambucus racemosa L. subsp. kamtschatica	U	3	6	C	52			3
				517	Sambucus racemosa L. subsp. kamtschatica	U	3	6	C	52			3
				518	Sambucus racemosa L. subsp. kamtschatica	U	3	6	C	52			3
				519	Sambucus racemosa L. subsp. kamtschatica	U	3	6	C	52			3
				520	Sambucus racemosa L. subsp. kamtschatica	U	3	6	C	52			3
				521	Sambucus racemosa L. subsp. kamtschatica	U	3	6	C	53			3	263	25
				522	Sambucus racemosa L. subsp. kamtschatica	U	3	6	C	53			3
				523	Sambucus racemosa L. subsp. kamtschatica	U	3	6	C	53			3
				524	Sambucus racemosa L. subsp. kamtschatica	U	3	6	C	53			3
				525	Sambucus racemosa L. subsp. kamtschatica	U	3	6	C	53			3
				526	Sambucus racemosa L. subsp. kamtschatica	U	3	6	C	53			3
				527	Sambucus racemosa L. subsp. kamtschatica	U	3	6	C	53			3
				528	Sambucus racemosa L. subsp. kamtschatica	U	3	6	C	53			3
				529	Sambucus racemosa L. subsp. kamtschatica	U	3	6	C	53			3
				530	Sambucus racemosa L. subsp. kamtschatica	U	3	6	C	53			3
				531	Sambucus racemosa L. subsp. kamtschatica	U	3	6	C	54			3	298	126
				532	Sambucus racemosa L. subsp. kamtschatica	U	3	6	C	54			3
				533	Sambucus racemosa L. subsp. kamtschatica	U	3	6	C	54			2
				534	Sambucus racemosa L. subsp. kamtschatica	U	3	6	C	54			3
				535	Sambucus racemosa L. subsp. kamtschatica	U	3	6	C	54			3
				536	Sambucus racemosa L. subsp. kamtschatica	U	3	6	C	54			3
				537	Sambucus racemosa L. subsp. kamtschatica	U	3	6	C	54			3
				538	Sambucus racemosa L. subsp. kamtschatica	U	3	6	C	54			3
				539	Sambucus racemosa L. subsp. kamtschatica	U	3	6	C	54			3
				540	Sambucus racemosa L. subsp. kamtschatica	U	3	6	C	54			3
				541	Sambucus racemosa L. subsp. kamtschatica	U	3	6	C	55			3	245	112
				542	Sambucus racemosa L. subsp. kamtschatica	U	3	6	C	55			3
				543	Sambucus racemosa L. subsp. kamtschatica	U	3	6	C	55			3
				544	Sambucus racemosa L. subsp. kamtschatica	U	3	6	C	55			3
				545	Sambucus racemosa L. subsp. kamtschatica	U	3	6	C	55			3
				546	Sambucus racemosa L. subsp. kamtschatica	U	3	6	C	55			3
				547	Sambucus racemosa L. subsp. kamtschatica	U	3	6	C	55			3
				548	Sambucus racemosa L. subsp. kamtschatica	U	3	6	C	55			3
				549	Sambucus racemosa L. subsp. kamtschatica	U	3	6	C	55			3
				550	Sambucus racemosa L. subsp. kamtschatica	U	3	6	C	55			3
				551	Sambucus racemosa L. subsp. kamtschatica	U	3	6	C	56			3	96	102
				552	Sambucus racemosa L. subsp. kamtschatica	U	3	6	C	56			3
				553	Sambucus racemosa L. subsp. kamtschatica	U	3	6	C	56			3
				554	Sambucus racemosa L. subsp. kamtschatica	U	3	6	C	56			3
				555	Sambucus racemosa L. subsp. kamtschatica	U	3	6	C	56			3
				556	Sambucus racemosa L. subsp. kamtschatica	U	3	6	C	56			3
				557	Sambucus racemosa L. subsp. kamtschatica	U	3	6	C	56			3
				558	Sambucus racemosa L. subsp. kamtschatica	U	3	6	C	56			3
				559	Sambucus racemosa L. subsp. kamtschatica	U	3	6	C	56			3
				560	Sambucus racemosa L. subsp. kamtschatica	U	3	6	C	56			3
				561	Sambucus racemosa L. subsp. kamtschatica	U	3	6	C	57			3	173	192
				562	Sambucus racemosa L. subsp. kamtschatica	U	3	6	C	57			3
				563	Sambucus racemosa L. subsp. kamtschatica	U	3	6	C	57			3
				564	Sambucus racemosa L. subsp. kamtschatica	U	3	6	C	57			2
				565	Sambucus racemosa L. subsp. kamtschatica	U	3	6	C	57			3
				566	Sambucus racemosa L. subsp. kamtschatica	U	3	6	C	57			3
				567	Sambucus racemosa L. subsp. kamtschatica	U	3	6	C	57			3
				568	Sambucus racemosa L. subsp. kamtschatica	U	3	6	C	57			3
				569	Sambucus racemosa L. subsp. kamtschatica	U	3	6	C	57			3
				570	Sambucus racemosa L. subsp. kamtschatica	U	3	6	C	57			3
				571	Sambucus racemosa L. subsp. kamtschatica	U	3	6	C	58			3	223	106
				572	Sambucus racemosa L. subsp. kamtschatica	U	3	6	C	58			3
				573	Sambucus racemosa L. subsp. kamtschatica	U	3	6	C	58			3
				574	Sambucus racemosa L. subsp. kamtschatica	U	3	6	C	58			3
				575	Sambucus racemosa L. subsp. kamtschatica	U	3	6	C	58			3
				576	Sambucus racemosa L. subsp. kamtschatica	U	3	6	C	58			3
				577	Sambucus racemosa L. subsp. kamtschatica	U	3	6	C	58			3
				578	Sambucus racemosa L. subsp. kamtschatica	U	3	6	C	58			3
				579	Sambucus racemosa L. subsp. kamtschatica	U	3	6	C	58			3
				580	Sambucus racemosa L. subsp. kamtschatica	U	3	6	C	58			3
				581	Sambucus racemosa L. subsp. kamtschatica	U	3	6	C	59			3	212	125
				582	Sambucus racemosa L. subsp. kamtschatica	U	3	6	C	59			3
				583	Sambucus racemosa L. subsp. kamtschatica	U	3	6	C	59			3
				584	Sambucus racemosa L. subsp. kamtschatica	U	3	6	C	59			3
				585	Sambucus racemosa L. subsp. kamtschatica	U	3	6	C	59			3
				586	Sambucus racemosa L. subsp. kamtschatica	U	3	6	C	59			3
				587	Sambucus racemosa L. subsp. kamtschatica	U	3	6	C	59			3
				588	Sambucus racemosa L. subsp. kamtschatica	U	3	6	C	59			3
				589	Sambucus racemosa L. subsp. kamtschatica	U	3	6	C	59			3
				590	Sambucus racemosa L. subsp. kamtschatica	U	3	6	C	59			3
				591	Sambucus racemosa L. subsp. kamtschatica	U	3	6	C	60			3	188	30
				592	Sambucus racemosa L. subsp. kamtschatica	U	3	6	C	60			3
				593	Sambucus racemosa L. subsp. kamtschatica	U	3	6	C	60			3
				594	Sambucus racemosa L. subsp. kamtschatica	U	3	6	C	60			3
				595	Sambucus racemosa L. subsp. kamtschatica	U	3	6	C	60			3
				596	Sambucus racemosa L. subsp. kamtschatica	U	3	6	C	60			3
				597	Sambucus racemosa L. subsp. kamtschatica	U	3	6	C	60			3
				598	Sambucus racemosa L. subsp. kamtschatica	U	3	6	C	60			3
				599	Sambucus racemosa L. subsp. kamtschatica	U	3	6	C	60			3
				600	Sambucus racemosa L. subsp. kamtschatica	U	3	6	C	60			3
				601	Sambucus racemosa L. subsp. kamtschatica	U	4	7	T	61			3	145	61	1.7
				602	Sambucus racemosa L. subsp. kamtschatica	U	4	7	T	61			3
				603	Sambucus racemosa L. subsp. kamtschatica	U	4	7	T	61			3
				604	Sambucus racemosa L. subsp. kamtschatica	U	4	7	T	61			3
				605	Sambucus racemosa L. subsp. kamtschatica	U	4	7	T	61			2
				606	Sambucus racemosa L. subsp. kamtschatica	U	4	7	T	61			3
				607	Sambucus racemosa L. subsp. kamtschatica	U	4	7	T	61			3
				608	Sambucus racemosa L. subsp. kamtschatica	U	4	7	T	61			3
				609	Sambucus racemosa L. subsp. kamtschatica	U	4	7	T	61			3
				610	Sambucus racemosa L. subsp. kamtschatica	U	4	7	T	61			3
				611	Sambucus racemosa L. subsp. kamtschatica	U	4	7	T	62			3	88	141
				612	Sambucus racemosa L. subsp. kamtschatica	U	4	7	T	62			2
				613	Sambucus racemosa L. subsp. kamtschatica	U	4	7	T	62			4
				614	Sambucus racemosa L. subsp. kamtschatica	U	4	7	T	62			3
				615	Sambucus racemosa L. subsp. kamtschatica	U	4	7	T	62			3
				616	Sambucus racemosa L. subsp. kamtschatica	U	4	7	T	62			3
				617	Sambucus racemosa L. subsp. kamtschatica	U	4	7	T	62			3
				618	Sambucus racemosa L. subsp. kamtschatica	U	4	7	T	62			3
				619	Sambucus racemosa L. subsp. kamtschatica	U	4	7	T	62			3
				620	Sambucus racemosa L. subsp. kamtschatica	U	4	7	T	62			3
				621	Sambucus racemosa L. subsp. kamtschatica	U	4	7	T	63			3	23	92
				622	Sambucus racemosa L. subsp. kamtschatica	U	4	7	T	63			3
				623	Sambucus racemosa L. subsp. kamtschatica	U	4	7	T	63			3
				624	Sambucus racemosa L. subsp. kamtschatica	U	4	7	T	63			3
				625	Sambucus racemosa L. subsp. kamtschatica	U	4	7	T	63			3
				626	Sambucus racemosa L. subsp. kamtschatica	U	4	7	T	63			3
				627	Sambucus racemosa L. subsp. kamtschatica	U	4	7	T	63			3
				628	Sambucus racemosa L. subsp. kamtschatica	U	4	7	T	63			3
				629	Sambucus racemosa L. subsp. kamtschatica	U	4	7	T	63			3
				630	Sambucus racemosa L. subsp. kamtschatica	U	4	7	T	63			3
				631	Sambucus racemosa L. subsp. kamtschatica	U	4	7	T	64			3	40	93
				632	Sambucus racemosa L. subsp. kamtschatica	U	4	7	T	64			3
				633	Sambucus racemosa L. subsp. kamtschatica	U	4	7	T	64			3
				634	Sambucus racemosa L. subsp. kamtschatica	U	4	7	T	64			3
				635	Sambucus racemosa L. subsp. kamtschatica	U	4	7	T	64			3
				636	Sambucus racemosa L. subsp. kamtschatica	U	4	7	T	64			3
				637	Sambucus racemosa L. subsp. kamtschatica	U	4	7	T	64			3
				638	Sambucus racemosa L. subsp. kamtschatica	U	4	7	T	64			3
				639	Sambucus racemosa L. subsp. kamtschatica	U	4	7	T	64			3
				640	Sambucus racemosa L. subsp. kamtschatica	U	4	7	T	64			3
				641	Sambucus racemosa L. subsp. kamtschatica	U	4	7	T	65			3	69	44
				642	Sambucus racemosa L. subsp. kamtschatica	U	4	7	T	65			3
				643	Sambucus racemosa L. subsp. kamtschatica	U	4	7	T	65			3
				644	Sambucus racemosa L. subsp. kamtschatica	U	4	7	T	65			3
				645	Sambucus racemosa L. subsp. kamtschatica	U	4	7	T	65			3
				646	Sambucus racemosa L. subsp. kamtschatica	U	4	7	T	65			3
				647	Sambucus racemosa L. subsp. kamtschatica	U	4	7	T	65			3
				648	Sambucus racemosa L. subsp. kamtschatica	U	4	7	T	65			3
				649	Sambucus racemosa L. subsp. kamtschatica	U	4	7	T	65			3
				650	Sambucus racemosa L. subsp. kamtschatica	U	4	7	T	65			3
				651	Sambucus racemosa L. subsp. kamtschatica	U	4	7	T	66			3	28	50
				652	Sambucus racemosa L. subsp. kamtschatica	U	4	7	T	66			3
				653	Sambucus racemosa L. subsp. kamtschatica	U	4	7	T	66			3
				654	Sambucus racemosa L. subsp. kamtschatica	U	4	7	T	66			3
				655	Sambucus racemosa L. subsp. kamtschatica	U	4	7	T	66			3
				656	Sambucus racemosa L. subsp. kamtschatica	U	4	7	T	66			3
				657	Sambucus racemosa L. subsp. kamtschatica	U	4	7	T	66			3
				658	Sambucus racemosa L. subsp. kamtschatica	U	4	7	T	66			3
				659	Sambucus racemosa L. subsp. kamtschatica	U	4	7	T	66			3
				660	Sambucus racemosa L. subsp. kamtschatica	U	4	7	T	66			3
				661	Sambucus racemosa L. subsp. kamtschatica	U	4	7	T	67			3	48	52
				662	Sambucus racemosa L. subsp. kamtschatica	U	4	7	T	67			3
				663	Sambucus racemosa L. subsp. kamtschatica	U	4	7	T	67			3
				664	Sambucus racemosa L. subsp. kamtschatica	U	4	7	T	67			3
				665	Sambucus racemosa L. subsp. kamtschatica	U	4	7	T	67			3
				666	Sambucus racemosa L. subsp. kamtschatica	U	4	7	T	67			3
				667	Sambucus racemosa L. subsp. kamtschatica	U	4	7	T	67			2
				668	Sambucus racemosa L. subsp. kamtschatica	U	4	7	T	67			3
				669	Sambucus racemosa L. subsp. kamtschatica	U	4	7	T	67			3
				670	Sambucus racemosa L. subsp. kamtschatica	U	4	7	T	67			3
				671	Sambucus racemosa L. subsp. kamtschatica	U	4	7	T	68			3	17	55
				672	Sambucus racemosa L. subsp. kamtschatica	U	4	7	T	68			3
				673	Sambucus racemosa L. subsp. kamtschatica	U	4	7	T	68			3
				674	Sambucus racemosa L. subsp. kamtschatica	U	4	7	T	68			3
				675	Sambucus racemosa L. subsp. kamtschatica	U	4	7	T	68			3
				676	Sambucus racemosa L. subsp. kamtschatica	U	4	7	T	68			3
				677	Sambucus racemosa L. subsp. kamtschatica	U	4	7	T	68			3
				678	Sambucus racemosa L. subsp. kamtschatica	U	4	7	T	68			3
				679	Sambucus racemosa L. subsp. kamtschatica	U	4	7	T	68			3
				680	Sambucus racemosa L. subsp. kamtschatica	U	4	7	T	68			3
				681	Sambucus racemosa L. subsp. kamtschatica	U	4	8	C	69			3	132	55	2.98
				682	Sambucus racemosa L. subsp. kamtschatica	U	4	8	C	69			3
				683	Sambucus racemosa L. subsp. kamtschatica	U	4	8	C	69			3
				684	Sambucus racemosa L. subsp. kamtschatica	U	4	8	C	69			3
				685	Sambucus racemosa L. subsp. kamtschatica	U	4	8	C	69			3
				686	Sambucus racemosa L. subsp. kamtschatica	U	4	8	C	69			3
				687	Sambucus racemosa L. subsp. kamtschatica	U	4	8	C	69			3
				688	Sambucus racemosa L. subsp. kamtschatica	U	4	8	C	69			3
				689	Sambucus racemosa L. subsp. kamtschatica	U	4	8	C	69			3
				690	Sambucus racemosa L. subsp. kamtschatica	U	4	8	C	69			3
				691	Sambucus racemosa L. subsp. kamtschatica	U	4	8	C	70			3	159	66
				692	Sambucus racemosa L. subsp. kamtschatica	U	4	8	C	70			3
				693	Sambucus racemosa L. subsp. kamtschatica	U	4	8	C	70			3
				694	Sambucus racemosa L. subsp. kamtschatica	U	4	8	C	70			3
				695	Sambucus racemosa L. subsp. kamtschatica	U	4	8	C	70			3
				696	Sambucus racemosa L. subsp. kamtschatica	U	4	8	C	70			3
				697	Sambucus racemosa L. subsp. kamtschatica	U	4	8	C	70			3
				698	Sambucus racemosa L. subsp. kamtschatica	U	4	8	C	70			3
				699	Sambucus racemosa L. subsp. kamtschatica	U	4	8	C	70			3
				700	Sambucus racemosa L. subsp. kamtschatica	U	4	8	C	70			3
				701	Sambucus racemosa L. subsp. kamtschatica	U	4	8	C	71			3	56	74
				702	Sambucus racemosa L. subsp. kamtschatica	U	4	8	C	71			3
				703	Sambucus racemosa L. subsp. kamtschatica	U	4	8	C	71			3
				704	Sambucus racemosa L. subsp. kamtschatica	U	4	8	C	71			3
				705	Sambucus racemosa L. subsp. kamtschatica	U	4	8	C	71			3
				706	Sambucus racemosa L. subsp. kamtschatica	U	4	8	C	71			3
				707	Sambucus racemosa L. subsp. kamtschatica	U	4	8	C	71			3
				708	Sambucus racemosa L. subsp. kamtschatica	U	4	8	C	71			3
				709	Sambucus racemosa L. subsp. kamtschatica	U	4	8	C	71			3
				710	Sambucus racemosa L. subsp. kamtschatica	U	4	8	C	71			3
				711	Sambucus racemosa L. subsp. kamtschatica	U	4	8	C	72			4	135	75
				712	Sambucus racemosa L. subsp. kamtschatica	U	4	8	C	72			3
				713	Sambucus racemosa L. subsp. kamtschatica	U	4	8	C	72			3
				714	Sambucus racemosa L. subsp. kamtschatica	U	4	8	C	72			3
				715	Sambucus racemosa L. subsp. kamtschatica	U	4	8	C	72			3
				716	Sambucus racemosa L. subsp. kamtschatica	U	4	8	C	72			3
				717	Sambucus racemosa L. subsp. kamtschatica	U	4	8	C	72			3
				718	Sambucus racemosa L. subsp. kamtschatica	U	4	8	C	72			3
				719	Sambucus racemosa L. subsp. kamtschatica	U	4	8	C	72			3
				720	Sambucus racemosa L. subsp. kamtschatica	U	4	8	C	72			3
				721	Sambucus racemosa L. subsp. kamtschatica	U	4	8	C	73			3	70	62
				722	Sambucus racemosa L. subsp. kamtschatica	U	4	8	C	73			3
				723	Sambucus racemosa L. subsp. kamtschatica	U	4	8	C	73			3
				724	Sambucus racemosa L. subsp. kamtschatica	U	4	8	C	73			3
				725	Sambucus racemosa L. subsp. kamtschatica	U	4	8	C	73			3
				726	Sambucus racemosa L. subsp. kamtschatica	U	4	8	C	73			3
				727	Sambucus racemosa L. subsp. kamtschatica	U	4	8	C	73			3
				728	Sambucus racemosa L. subsp. kamtschatica	U	4	8	C	73			3
				729	Sambucus racemosa L. subsp. kamtschatica	U	4	8	C	73			3
				730	Sambucus racemosa L. subsp. kamtschatica	U	4	8	C	73			3
				731	Sambucus racemosa L. subsp. kamtschatica	U	4	8	C	74			3	106	69
				732	Sambucus racemosa L. subsp. kamtschatica	U	4	8	C	74			3
				733	Sambucus racemosa L. subsp. kamtschatica	U	4	8	C	74			3
				734	Sambucus racemosa L. subsp. kamtschatica	U	4	8	C	74			3
				735	Sambucus racemosa L. subsp. kamtschatica	U	4	8	C	74			3
				736	Sambucus racemosa L. subsp. kamtschatica	U	4	8	C	74			3
				737	Sambucus racemosa L. subsp. kamtschatica	U	4	8	C	74			3
				738	Sambucus racemosa L. subsp. kamtschatica	U	4	8	C	74			3
				739	Sambucus racemosa L. subsp. kamtschatica	U	4	8	C	74			3
				740	Sambucus racemosa L. subsp. kamtschatica	U	4	8	C	74			2
				741	Sambucus racemosa L. subsp. kamtschatica	U	4	8	C	75			3	53	72
				742	Sambucus racemosa L. subsp. kamtschatica	U	4	8	C	75			3
				743	Sambucus racemosa L. subsp. kamtschatica	U	4	8	C	75			3
				744	Sambucus racemosa L. subsp. kamtschatica	U	4	8	C	75			3
				745	Sambucus racemosa L. subsp. kamtschatica	U	4	8	C	75			3
				746	Sambucus racemosa L. subsp. kamtschatica	U	4	8	C	75			3
				747	Sambucus racemosa L. subsp. kamtschatica	U	4	8	C	75			3
				748	Sambucus racemosa L. subsp. kamtschatica	U	4	8	C	75			3
				749	Sambucus racemosa L. subsp. kamtschatica	U	4	8	C	75			3
				750	Sambucus racemosa L. subsp. kamtschatica	U	4	8	C	75			3
				751	Sambucus racemosa L. subsp. kamtschatica	U	4	8	C	76			3	70	48
				752	Sambucus racemosa L. subsp. kamtschatica	U	4	8	C	76			3
				753	Sambucus racemosa L. subsp. kamtschatica	U	4	8	C	76			2
				754	Sambucus racemosa L. subsp. kamtschatica	U	4	8	C	76			3
				755	Sambucus racemosa L. subsp. kamtschatica	U	4	8	C	76			3
				756	Sambucus racemosa L. subsp. kamtschatica	U	4	8	C	76			3
				757	Sambucus racemosa L. subsp. kamtschatica	U	4	8	C	76			3
				758	Sambucus racemosa L. subsp. kamtschatica	U	4	8	C	76			3
				759	Sambucus racemosa L. subsp. kamtschatica	U	4	8	C	76			3
				760	Sambucus racemosa L. subsp. kamtschatica	U	4	8	C	76			3
				761	Sambucus racemosa L. subsp. kamtschatica	U	4	8	C	77			3	75	81
				762	Sambucus racemosa L. subsp. kamtschatica	U	4	8	C	77			3
				763	Sambucus racemosa L. subsp. kamtschatica	U	4	8	C	77			3
				764	Sambucus racemosa L. subsp. kamtschatica	U	4	8	C	77			3
				765	Sambucus racemosa L. subsp. kamtschatica	U	4	8	C	77			3
				766	Sambucus racemosa L. subsp. kamtschatica	U	4	8	C	77			3
				767	Sambucus racemosa L. subsp. kamtschatica	U	4	8	C	77			3
				768	Sambucus racemosa L. subsp. kamtschatica	U	4	8	C	77			3
				769	Sambucus racemosa L. subsp. kamtschatica	U	4	8	C	77			3
				770	Sambucus racemosa L. subsp. kamtschatica	U	4	8	C	77			3
				771	Sambucus racemosa L. subsp. kamtschatica	U	4	8	C	78			3	52	59
				772	Sambucus racemosa L. subsp. kamtschatica	U	4	8	C	78			2
				773	Sambucus racemosa L. subsp. kamtschatica	U	4	8	C	78			3
				774	Sambucus racemosa L. subsp. kamtschatica	U	4	8	C	78			3
				775	Sambucus racemosa L. subsp. kamtschatica	U	4	8	C	78			3
				776	Sambucus racemosa L. subsp. kamtschatica	U	4	8	C	78			3
				777	Sambucus racemosa L. subsp. kamtschatica	U	4	8	C	78			3
				778	Sambucus racemosa L. subsp. kamtschatica	U	4	8	C	78			3
				779	Sambucus racemosa L. subsp. kamtschatica	U	4	8	C	78			3
				780	Sambucus racemosa L. subsp. kamtschatica	U	4	8	C	78			3
				781	Sambucus racemosa L. subsp. kamtschatica	U	5	9	T	79			3	173	46	2.49
				782	Sambucus racemosa L. subsp. kamtschatica	U	5	9	T	79			3
				783	Sambucus racemosa L. subsp. kamtschatica	U	5	9	T	79			3
				784	Sambucus racemosa L. subsp. kamtschatica	U	5	9	T	79			3
				785	Sambucus racemosa L. subsp. kamtschatica	U	5	9	T	79			3
				786	Sambucus racemosa L. subsp. kamtschatica	U	5	9	T	79			3
				787	Sambucus racemosa L. subsp. kamtschatica	U	5	9	T	79			3
				788	Sambucus racemosa L. subsp. kamtschatica	U	5	9	T	79			3
				789	Sambucus racemosa L. subsp. kamtschatica	U	5	9	T	79			3
				790	Sambucus racemosa L. subsp. kamtschatica	U	5	9	T	79			3
				791	Sambucus racemosa L. subsp. kamtschatica	U	5	9	T	80			3	144	24
				792	Sambucus racemosa L. subsp. kamtschatica	U	5	9	T	80			3
				793	Sambucus racemosa L. subsp. kamtschatica	U	5	9	T	80			3
				794	Sambucus racemosa L. subsp. kamtschatica	U	5	9	T	80			3
				795	Sambucus racemosa L. subsp. kamtschatica	U	5	9	T	80			3
				796	Sambucus racemosa L. subsp. kamtschatica	U	5	9	T	80			3
				797	Sambucus racemosa L. subsp. kamtschatica	U	5	9	T	80			3
				798	Sambucus racemosa L. subsp. kamtschatica	U	5	9	T	80			3
				799	Sambucus racemosa L. subsp. kamtschatica	U	5	9	T	80			3
				800	Sambucus racemosa L. subsp. kamtschatica	U	5	9	T	80			3
				801	Sambucus racemosa L. subsp. kamtschatica	U	5	9	T	81			3	102	40
				802	Sambucus racemosa L. subsp. kamtschatica	U	5	9	T	81			3
				803	Sambucus racemosa L. subsp. kamtschatica	U	5	9	T	81			3
				804	Sambucus racemosa L. subsp. kamtschatica	U	5	9	T	81			3
				805	Sambucus racemosa L. subsp. kamtschatica	U	5	9	T	81			3
				806	Sambucus racemosa L. subsp. kamtschatica	U	5	9	T	81			3
				807	Sambucus racemosa L. subsp. kamtschatica	U	5	9	T	81			3
				808	Sambucus racemosa L. subsp. kamtschatica	U	5	9	T	81			3
				809	Sambucus racemosa L. subsp. kamtschatica	U	5	9	T	81			3
				810	Sambucus racemosa L. subsp. kamtschatica	U	5	9	T	81			3
				811	Sambucus racemosa L. subsp. kamtschatica	U	5	9	T	82			3	73	20
				812	Sambucus racemosa L. subsp. kamtschatica	U	5	9	T	82			3
				813	Sambucus racemosa L. subsp. kamtschatica	U	5	9	T	82			3
				814	Sambucus racemosa L. subsp. kamtschatica	U	5	9	T	82			3
				815	Sambucus racemosa L. subsp. kamtschatica	U	5	9	T	82			3
				816	Sambucus racemosa L. subsp. kamtschatica	U	5	9	T	82			3
				817	Sambucus racemosa L. subsp. kamtschatica	U	5	9	T	82			3
				818	Sambucus racemosa L. subsp. kamtschatica	U	5	9	T	82			3
				819	Sambucus racemosa L. subsp. kamtschatica	U	5	9	T	82			3
				820	Sambucus racemosa L. subsp. kamtschatica	U	5	9	T	82			3
				821	Sambucus racemosa L. subsp. kamtschatica	U	5	9	T	83			3	206	37
				822	Sambucus racemosa L. subsp. kamtschatica	U	5	9	T	83			3
				823	Sambucus racemosa L. subsp. kamtschatica	U	5	9	T	83			3
				824	Sambucus racemosa L. subsp. kamtschatica	U	5	9	T	83			3
				825	Sambucus racemosa L. subsp. kamtschatica	U	5	9	T	83			3
				826	Sambucus racemosa L. subsp. kamtschatica	U	5	9	T	83			3
				827	Sambucus racemosa L. subsp. kamtschatica	U	5	9	T	83			3
				828	Sambucus racemosa L. subsp. kamtschatica	U	5	9	T	83			3
				829	Sambucus racemosa L. subsp. kamtschatica	U	5	9	T	83			3
				830	Sambucus racemosa L. subsp. kamtschatica	U	5	9	T	83			3
				831	Sambucus racemosa L. subsp. kamtschatica	U	5	9	T	84			3	198	21
				832	Sambucus racemosa L. subsp. kamtschatica	U	5	9	T	84			3
				833	Sambucus racemosa L. subsp. kamtschatica	U	5	9	T	84			3
				834	Sambucus racemosa L. subsp. kamtschatica	U	5	9	T	84			3
				835	Sambucus racemosa L. subsp. kamtschatica	U	5	9	T	84			3
				836	Sambucus racemosa L. subsp. kamtschatica	U	5	9	T	84			3
				837	Sambucus racemosa L. subsp. kamtschatica	U	5	9	T	84			3
				838	Sambucus racemosa L. subsp. kamtschatica	U	5	9	T	84			3
				839	Sambucus racemosa L. subsp. kamtschatica	U	5	9	T	84			3
				840	Sambucus racemosa L. subsp. kamtschatica	U	5	9	T	84			3
				841	Sambucus racemosa L. subsp. kamtschatica	U	5	9	T	85			3	171	23
				842	Sambucus racemosa L. subsp. kamtschatica	U	5	9	T	85			3
				843	Sambucus racemosa L. subsp. kamtschatica	U	5	9	T	85			3
				844	Sambucus racemosa L. subsp. kamtschatica	U	5	9	T	85			3
				845	Sambucus racemosa L. subsp. kamtschatica	U	5	9	T	85			3
				846	Sambucus racemosa L. subsp. kamtschatica	U	5	9	T	85			3
				847	Sambucus racemosa L. subsp. kamtschatica	U	5	9	T	85			3
				848	Sambucus racemosa L. subsp. kamtschatica	U	5	9	T	85			3
				849	Sambucus racemosa L. subsp. kamtschatica	U	5	9	T	85			3
				850	Sambucus racemosa L. subsp. kamtschatica	U	5	9	T	85			3
				851	Sambucus racemosa L. subsp. kamtschatica	U	5	9	T	86			3	69	44
				852	Sambucus racemosa L. subsp. kamtschatica	U	5	9	T	86			3
				853	Sambucus racemosa L. subsp. kamtschatica	U	5	9	T	86			3
				854	Sambucus racemosa L. subsp. kamtschatica	U	5	9	T	86			3
				855	Sambucus racemosa L. subsp. kamtschatica	U	5	9	T	86			3
				856	Sambucus racemosa L. subsp. kamtschatica	U	5	9	T	86			3
				857	Sambucus racemosa L. subsp. kamtschatica	U	5	9	T	86			3
				858	Sambucus racemosa L. subsp. kamtschatica	U	5	9	T	86			3
				859	Sambucus racemosa L. subsp. kamtschatica	U	5	9	T	86			3
				860	Sambucus racemosa L. subsp. kamtschatica	U	5	9	T	86			3
				861	Sambucus racemosa L. subsp. kamtschatica	U	5	10	C	87			3	213	75	2.62
				862	Sambucus racemosa L. subsp. kamtschatica	U	5	10	C	87			3
				863	Sambucus racemosa L. subsp. kamtschatica	U	5	10	C	87			3
				864	Sambucus racemosa L. subsp. kamtschatica	U	5	10	C	87			3
				865	Sambucus racemosa L. subsp. kamtschatica	U	5	10	C	87			3
				866	Sambucus racemosa L. subsp. kamtschatica	U	5	10	C	87			3
				867	Sambucus racemosa L. subsp. kamtschatica	U	5	10	C	87			3
				868	Sambucus racemosa L. subsp. kamtschatica	U	5	10	C	87			3
				869	Sambucus racemosa L. subsp. kamtschatica	U	5	10	C	87			3
				870	Sambucus racemosa L. subsp. kamtschatica	U	5	10	C	87			3
				871	Sambucus racemosa L. subsp. kamtschatica	U	5	10	C	88			3	148	96
				872	Sambucus racemosa L. subsp. kamtschatica	U	5	10	C	88			3
				873	Sambucus racemosa L. subsp. kamtschatica	U	5	10	C	88			3
				874	Sambucus racemosa L. subsp. kamtschatica	U	5	10	C	88			3
				875	Sambucus racemosa L. subsp. kamtschatica	U	5	10	C	88			3
				876	Sambucus racemosa L. subsp. kamtschatica	U	5	10	C	88			3
				877	Sambucus racemosa L. subsp. kamtschatica	U	5	10	C	88			3
				878	Sambucus racemosa L. subsp. kamtschatica	U	5	10	C	88			3
				879	Sambucus racemosa L. subsp. kamtschatica	U	5	10	C	88			2
				880	Sambucus racemosa L. subsp. kamtschatica	U	5	10	C	88			3
				881	Sambucus racemosa L. subsp. kamtschatica	U	5	10	C	89			3	172	127
				882	Sambucus racemosa L. subsp. kamtschatica	U	5	10	C	89			3
				883	Sambucus racemosa L. subsp. kamtschatica	U	5	10	C	89			3
				884	Sambucus racemosa L. subsp. kamtschatica	U	5	10	C	89			3
				885	Sambucus racemosa L. subsp. kamtschatica	U	5	10	C	89			3
				886	Sambucus racemosa L. subsp. kamtschatica	U	5	10	C	89			3
				887	Sambucus racemosa L. subsp. kamtschatica	U	5	10	C	89			3
				888	Sambucus racemosa L. subsp. kamtschatica	U	5	10	C	89			3
				889	Sambucus racemosa L. subsp. kamtschatica	U	5	10	C	89			3
				890	Sambucus racemosa L. subsp. kamtschatica	U	5	10	C	89			3
				891	Sambucus racemosa L. subsp. kamtschatica	U	5	10	C	90			3	131	53
				892	Sambucus racemosa L. subsp. kamtschatica	U	5	10	C	90			3
				893	Sambucus racemosa L. subsp. kamtschatica	U	5	10	C	90			3
				894	Sambucus racemosa L. subsp. kamtschatica	U	5	10	C	90			3
				895	Sambucus racemosa L. subsp. kamtschatica	U	5	10	C	90			3
				896	Sambucus racemosa L. subsp. kamtschatica	U	5	10	C	90			2
				897	Sambucus racemosa L. subsp. kamtschatica	U	5	10	C	90			3
				898	Sambucus racemosa L. subsp. kamtschatica	U	5	10	C	90			3
				899	Sambucus racemosa L. subsp. kamtschatica	U	5	10	C	90			3
				900	Sambucus racemosa L. subsp. kamtschatica	U	5	10	C	90			3
				901	Sambucus racemosa L. subsp. kamtschatica	U	5	10	C	91			3	238	67
				902	Sambucus racemosa L. subsp. kamtschatica	U	5	10	C	91			3
				903	Sambucus racemosa L. subsp. kamtschatica	U	5	10	C	91			2
				904	Sambucus racemosa L. subsp. kamtschatica	U	5	10	C	91			3
				905	Sambucus racemosa L. subsp. kamtschatica	U	5	10	C	91			3
				906	Sambucus racemosa L. subsp. kamtschatica	U	5	10	C	91			3
				907	Sambucus racemosa L. subsp. kamtschatica	U	5	10	C	91			3
				908	Sambucus racemosa L. subsp. kamtschatica	U	5	10	C	91			3
				909	Sambucus racemosa L. subsp. kamtschatica	U	5	10	C	91			3
				910	Sambucus racemosa L. subsp. kamtschatica	U	5	10	C	91			3
				911	Sambucus racemosa L. subsp. kamtschatica	U	5	10	C	92			3	57	90
				912	Sambucus racemosa L. subsp. kamtschatica	U	5	10	C	92			3
				913	Sambucus racemosa L. subsp. kamtschatica	U	5	10	C	92			3
				914	Sambucus racemosa L. subsp. kamtschatica	U	5	10	C	92			3
				915	Sambucus racemosa L. subsp. kamtschatica	U	5	10	C	92			3
				916	Sambucus racemosa L. subsp. kamtschatica	U	5	10	C	92			3
				917	Sambucus racemosa L. subsp. kamtschatica	U	5	10	C	92			3
				918	Sambucus racemosa L. subsp. kamtschatica	U	5	10	C	92			3
				919	Sambucus racemosa L. subsp. kamtschatica	U	5	10	C	92			3
				920	Sambucus racemosa L. subsp. kamtschatica	U	5	10	C	92			3
				921	Sambucus racemosa L. subsp. kamtschatica	U	5	10	C	93			3	123	37
				922	Sambucus racemosa L. subsp. kamtschatica	U	5	10	C	93			3
				923	Sambucus racemosa L. subsp. kamtschatica	U	5	10	C	93			2
				924	Sambucus racemosa L. subsp. kamtschatica	U	5	10	C	93			3
				925	Sambucus racemosa L. subsp. kamtschatica	U	5	10	C	93			3
				926	Sambucus racemosa L. subsp. kamtschatica	U	5	10	C	93			3
				927	Sambucus racemosa L. subsp. kamtschatica	U	5	10	C	93			3
				928	Sambucus racemosa L. subsp. kamtschatica	U	5	10	C	93			3
				929	Sambucus racemosa L. subsp. kamtschatica	U	5	10	C	93			3
				930	Sambucus racemosa L. subsp. kamtschatica	U	5	10	C	93			3
				931	Sambucus racemosa L. subsp. kamtschatica	U	5	10	C	94			3	85	76
				932	Sambucus racemosa L. subsp. kamtschatica	U	5	10	C	94			3
				933	Sambucus racemosa L. subsp. kamtschatica	U	5	10	C	94			3
				934	Sambucus racemosa L. subsp. kamtschatica	U	5	10	C	94			3
				935	Sambucus racemosa L. subsp. kamtschatica	U	5	10	C	94			2
				936	Sambucus racemosa L. subsp. kamtschatica	U	5	10	C	94			3
				937	Sambucus racemosa L. subsp. kamtschatica	U	5	10	C	94			3
				938	Sambucus racemosa L. subsp. kamtschatica	U	5	10	C	94			3
				939	Sambucus racemosa L. subsp. kamtschatica	U	5	10	C	94			3
				940	Sambucus racemosa L. subsp. kamtschatica	U	5	10	C	94			3
				941	Sambucus racemosa L. subsp. kamtschatica	U	5	10	C	95			3	76	38
				942	Sambucus racemosa L. subsp. kamtschatica	U	5	10	C	95			3
				943	Sambucus racemosa L. subsp. kamtschatica	U	5	10	C	95			3
				944	Sambucus racemosa L. subsp. kamtschatica	U	5	10	C	95			3
				945	Sambucus racemosa L. subsp. kamtschatica	U	5	10	C	95			3
				946	Sambucus racemosa L. subsp. kamtschatica	U	5	10	C	95			3
				947	Sambucus racemosa L. subsp. kamtschatica	U	5	10	C	95			3
				948	Sambucus racemosa L. subsp. kamtschatica	U	5	10	C	95			3
				949	Sambucus racemosa L. subsp. kamtschatica	U	5	10	C	95			3
				950	Sambucus racemosa L. subsp. kamtschatica	U	5	10	C	95			3
				951	Sambucus racemosa L. subsp. kamtschatica	U	5	10	C	96			3	117	49
				952	Sambucus racemosa L. subsp. kamtschatica	U	5	10	C	96			3
				953	Sambucus racemosa L. subsp. kamtschatica	U	5	10	C	96			3
				954	Sambucus racemosa L. subsp. kamtschatica	U	5	10	C	96			3
				955	Sambucus racemosa L. subsp. kamtschatica	U	5	10	C	96			2
				956	Sambucus racemosa L. subsp. kamtschatica	U	5	10	C	96			3
				957	Sambucus racemosa L. subsp. kamtschatica	U	5	10	C	96			3
				958	Sambucus racemosa L. subsp. kamtschatica	U	5	10	C	96			3
				959	Sambucus racemosa L. subsp. kamtschatica	U	5	10	C	96			3
				960	Sambucus racemosa L. subsp. kamtschatica	U	5	10	C	96			3
				961	Sambucus racemosa L. subsp. kamtschatica	U	6	11	T	97			3	73	104	2.83
				962	Sambucus racemosa L. subsp. kamtschatica	U	6	11	T	97			3
				963	Sambucus racemosa L. subsp. kamtschatica	U	6	11	T	97			3
				964	Sambucus racemosa L. subsp. kamtschatica	U	6	11	T	97			3
				965	Sambucus racemosa L. subsp. kamtschatica	U	6	11	T	97			3
				966	Sambucus racemosa L. subsp. kamtschatica	U	6	11	T	97			3
				967	Sambucus racemosa L. subsp. kamtschatica	U	6	11	T	97			3
				968	Sambucus racemosa L. subsp. kamtschatica	U	6	11	T	97			3
				969	Sambucus racemosa L. subsp. kamtschatica	U	6	11	T	97			3
				970	Sambucus racemosa L. subsp. kamtschatica	U	6	11	T	97			3
				971	Sambucus racemosa L. subsp. kamtschatica	U	6	11	T	98			3	105	52
				972	Sambucus racemosa L. subsp. kamtschatica	U	6	11	T	98			3
				973	Sambucus racemosa L. subsp. kamtschatica	U	6	11	T	98			3
				974	Sambucus racemosa L. subsp. kamtschatica	U	6	11	T	98			3
				975	Sambucus racemosa L. subsp. kamtschatica	U	6	11	T	98			3
				976	Sambucus racemosa L. subsp. kamtschatica	U	6	11	T	98			3
				977	Sambucus racemosa L. subsp. kamtschatica	U	6	11	T	98			3
				978	Sambucus racemosa L. subsp. kamtschatica	U	6	11	T	98			3
				979	Sambucus racemosa L. subsp. kamtschatica	U	6	11	T	98			3
				980	Sambucus racemosa L. subsp. kamtschatica	U	6	11	T	98			3
				981	Sambucus racemosa L. subsp. kamtschatica	U	6	11	T	99			3	124	77
				982	Sambucus racemosa L. subsp. kamtschatica	U	6	11	T	99			3
				983	Sambucus racemosa L. subsp. kamtschatica	U	6	11	T	99			3
				984	Sambucus racemosa L. subsp. kamtschatica	U	6	11	T	99			3
				985	Sambucus racemosa L. subsp. kamtschatica	U	6	11	T	99			3
				986	Sambucus racemosa L. subsp. kamtschatica	U	6	11	T	99			3
				987	Sambucus racemosa L. subsp. kamtschatica	U	6	11	T	99			3
				988	Sambucus racemosa L. subsp. kamtschatica	U	6	11	T	99			3
				989	Sambucus racemosa L. subsp. kamtschatica	U	6	11	T	99			3
				990	Sambucus racemosa L. subsp. kamtschatica	U	6	11	T	99			3
				991	Sambucus racemosa L. subsp. kamtschatica	U	6	11	T	100			3	69	83
				992	Sambucus racemosa L. subsp. kamtschatica	U	6	11	T	100			3
				993	Sambucus racemosa L. subsp. kamtschatica	U	6	11	T	100			3
				994	Sambucus racemosa L. subsp. kamtschatica	U	6	11	T	100			3
				995	Sambucus racemosa L. subsp. kamtschatica	U	6	11	T	100			3
				996	Sambucus racemosa L. subsp. kamtschatica	U	6	11	T	100			3
				997	Sambucus racemosa L. subsp. kamtschatica	U	6	11	T	100			3
				998	Sambucus racemosa L. subsp. kamtschatica	U	6	11	T	100			3
				999	Sambucus racemosa L. subsp. kamtschatica	U	6	11	T	100			3
				1000	Sambucus racemosa L. subsp. kamtschatica	U	6	11	T	100			3
				1001	Sambucus racemosa L. subsp. kamtschatica	U	6	11	T	101			3	84	56
				1002	Sambucus racemosa L. subsp. kamtschatica	U	6	11	T	101			3
				1003	Sambucus racemosa L. subsp. kamtschatica	U	6	11	T	101			3
				1004	Sambucus racemosa L. subsp. kamtschatica	U	6	11	T	101			3
				1005	Sambucus racemosa L. subsp. kamtschatica	U	6	11	T	101			3
				1006	Sambucus racemosa L. subsp. kamtschatica	U	6	11	T	101			3
				1007	Sambucus racemosa L. subsp. kamtschatica	U	6	11	T	101			3
				1008	Sambucus racemosa L. subsp. kamtschatica	U	6	11	T	101			3
				1009	Sambucus racemosa L. subsp. kamtschatica	U	6	11	T	101			3
				1010	Sambucus racemosa L. subsp. kamtschatica	U	6	11	T	101			3
				1011	Sambucus racemosa L. subsp. kamtschatica	U	6	11	T	102			3	129	66
				1012	Sambucus racemosa L. subsp. kamtschatica	U	6	11	T	102			3
				1013	Sambucus racemosa L. subsp. kamtschatica	U	6	11	T	102			3
				1014	Sambucus racemosa L. subsp. kamtschatica	U	6	11	T	102			3
				1015	Sambucus racemosa L. subsp. kamtschatica	U	6	11	T	102			3
				1016	Sambucus racemosa L. subsp. kamtschatica	U	6	11	T	102			3
				1017	Sambucus racemosa L. subsp. kamtschatica	U	6	11	T	102			3
				1018	Sambucus racemosa L. subsp. kamtschatica	U	6	11	T	102			3
				1019	Sambucus racemosa L. subsp. kamtschatica	U	6	11	T	102			3
				1020	Sambucus racemosa L. subsp. kamtschatica	U	6	11	T	102			3
				1021	Sambucus racemosa L. subsp. kamtschatica	U	6	11	T	103			3	54	78
				1022	Sambucus racemosa L. subsp. kamtschatica	U	6	11	T	103			3
				1023	Sambucus racemosa L. subsp. kamtschatica	U	6	11	T	103			3
				1024	Sambucus racemosa L. subsp. kamtschatica	U	6	11	T	103			3
				1025	Sambucus racemosa L. subsp. kamtschatica	U	6	11	T	103			3
				1026	Sambucus racemosa L. subsp. kamtschatica	U	6	11	T	103			3
				1027	Sambucus racemosa L. subsp. kamtschatica	U	6	11	T	103			3
				1028	Sambucus racemosa L. subsp. kamtschatica	U	6	11	T	103			3
				1029	Sambucus racemosa L. subsp. kamtschatica	U	6	11	T	103			3
				1030	Sambucus racemosa L. subsp. kamtschatica	U	6	11	T	103			3
				1031	Sambucus racemosa L. subsp. kamtschatica	U	6	11	T	104			3	89	80
				1032	Sambucus racemosa L. subsp. kamtschatica	U	6	11	T	104			3
				1033	Sambucus racemosa L. subsp. kamtschatica	U	6	11	T	104			3
				1034	Sambucus racemosa L. subsp. kamtschatica	U	6	11	T	104			3
				1035	Sambucus racemosa L. subsp. kamtschatica	U	6	11	T	104			3
				1036	Sambucus racemosa L. subsp. kamtschatica	U	6	11	T	104			3
				1037	Sambucus racemosa L. subsp. kamtschatica	U	6	11	T	104			3
				1038	Sambucus racemosa L. subsp. kamtschatica	U	6	11	T	104			3
				1039	Sambucus racemosa L. subsp. kamtschatica	U	6	11	T	104			3
				1040	Sambucus racemosa L. subsp. kamtschatica	U	6	11	T	104			3
				1041	Sambucus racemosa L. subsp. kamtschatica	U	6	11	T	105			3	134	103
				1042	Sambucus racemosa L. subsp. kamtschatica	U	6	11	T	105			3
				1043	Sambucus racemosa L. subsp. kamtschatica	U	6	11	T	105			3
				1044	Sambucus racemosa L. subsp. kamtschatica	U	6	11	T	105			3
				1045	Sambucus racemosa L. subsp. kamtschatica	U	6	11	T	105			3
				1046	Sambucus racemosa L. subsp. kamtschatica	U	6	11	T	105			3
				1047	Sambucus racemosa L. subsp. kamtschatica	U	6	11	T	105			3
				1048	Sambucus racemosa L. subsp. kamtschatica	U	6	11	T	105			3
				1049	Sambucus racemosa L. subsp. kamtschatica	U	6	11	T	105			3
				1050	Sambucus racemosa L. subsp. kamtschatica	U	6	11	T	105			3
				1051	Sambucus racemosa L. subsp. kamtschatica	U	6	11	T	106			3	122	53
				1052	Sambucus racemosa L. subsp. kamtschatica	U	6	11	T	106			3
				1053	Sambucus racemosa L. subsp. kamtschatica	U	6	11	T	106			3
				1054	Sambucus racemosa L. subsp. kamtschatica	U	6	11	T	106			3
				1055	Sambucus racemosa L. subsp. kamtschatica	U	6	11	T	106			3
				1056	Sambucus racemosa L. subsp. kamtschatica	U	6	11	T	106			3
				1057	Sambucus racemosa L. subsp. kamtschatica	U	6	11	T	106			3
				1058	Sambucus racemosa L. subsp. kamtschatica	U	6	11	T	106			3
				1059	Sambucus racemosa L. subsp. kamtschatica	U	6	11	T	106			3
				1060	Sambucus racemosa L. subsp. kamtschatica	U	6	11	T	106			3
				1061	Sambucus racemosa L. subsp. kamtschatica	U	6	12	C	107			3	72	97	3.54
				1062	Sambucus racemosa L. subsp. kamtschatica	U	6	12	C	107			3
				1063	Sambucus racemosa L. subsp. kamtschatica	U	6	12	C	107			3
				1064	Sambucus racemosa L. subsp. kamtschatica	U	6	12	C	107			3
				1065	Sambucus racemosa L. subsp. kamtschatica	U	6	12	C	107			3
				1066	Sambucus racemosa L. subsp. kamtschatica	U	6	12	C	107			3
				1067	Sambucus racemosa L. subsp. kamtschatica	U	6	12	C	107			3
				1068	Sambucus racemosa L. subsp. kamtschatica	U	6	12	C	107			3
				1069	Sambucus racemosa L. subsp. kamtschatica	U	6	12	C	107			3
				1070	Sambucus racemosa L. subsp. kamtschatica	U	6	12	C	107			2
				1071	Sambucus racemosa L. subsp. kamtschatica	U	6	12	C	108			3	134	92
				1072	Sambucus racemosa L. subsp. kamtschatica	U	6	12	C	108			3
				1073	Sambucus racemosa L. subsp. kamtschatica	U	6	12	C	108			3
				1074	Sambucus racemosa L. subsp. kamtschatica	U	6	12	C	108			4
				1075	Sambucus racemosa L. subsp. kamtschatica	U	6	12	C	108			2
				1076	Sambucus racemosa L. subsp. kamtschatica	U	6	12	C	108			3
				1077	Sambucus racemosa L. subsp. kamtschatica	U	6	12	C	108			3
				1078	Sambucus racemosa L. subsp. kamtschatica	U	6	12	C	108			3
				1079	Sambucus racemosa L. subsp. kamtschatica	U	6	12	C	108			3
				1080	Sambucus racemosa L. subsp. kamtschatica	U	6	12	C	108			3	59	80
				1081	Sambucus racemosa L. subsp. kamtschatica	U	6	12	C	109			3
				1082	Sambucus racemosa L. subsp. kamtschatica	U	6	12	C	109			3
				1083	Sambucus racemosa L. subsp. kamtschatica	U	6	12	C	109			3
				1084	Sambucus racemosa L. subsp. kamtschatica	U	6	12	C	109			3
				1085	Sambucus racemosa L. subsp. kamtschatica	U	6	12	C	109			3
				1086	Sambucus racemosa L. subsp. kamtschatica	U	6	12	C	109			3
				1087	Sambucus racemosa L. subsp. kamtschatica	U	6	12	C	109			3
				1088	Sambucus racemosa L. subsp. kamtschatica	U	6	12	C	109			3
				1089	Sambucus racemosa L. subsp. kamtschatica	U	6	12	C	109			3
				1090	Sambucus racemosa L. subsp. kamtschatica	U	6	12	C	109			3
				1091	Sambucus racemosa L. subsp. kamtschatica	U	6	12	C	110			3	73	102
				1092	Sambucus racemosa L. subsp. kamtschatica	U	6	12	C	110			3
				1093	Sambucus racemosa L. subsp. kamtschatica	U	6	12	C	110			3
				1094	Sambucus racemosa L. subsp. kamtschatica	U	6	12	C	110			3
				1095	Sambucus racemosa L. subsp. kamtschatica	U	6	12	C	110			3
				1096	Sambucus racemosa L. subsp. kamtschatica	U	6	12	C	110			3
				1097	Sambucus racemosa L. subsp. kamtschatica	U	6	12	C	110			3
				1098	Sambucus racemosa L. subsp. kamtschatica	U	6	12	C	110			3
				1099	Sambucus racemosa L. subsp. kamtschatica	U	6	12	C	110			3
				1100	Sambucus racemosa L. subsp. kamtschatica	U	6	12	C	110			3
				1101	Sambucus racemosa L. subsp. kamtschatica	U	6	12	C	111			3	114	120
				1102	Sambucus racemosa L. subsp. kamtschatica	U	6	12	C	111			3
				1103	Sambucus racemosa L. subsp. kamtschatica	U	6	12	C	111			3
				1104	Sambucus racemosa L. subsp. kamtschatica	U	6	12	C	111			3
				1105	Sambucus racemosa L. subsp. kamtschatica	U	6	12	C	111			3
				1106	Sambucus racemosa L. subsp. kamtschatica	U	6	12	C	111			3
				1107	Sambucus racemosa L. subsp. kamtschatica	U	6	12	C	111			3
				1108	Sambucus racemosa L. subsp. kamtschatica	U	6	12	C	111			3
				1109	Sambucus racemosa L. subsp. kamtschatica	U	6	12	C	111			3
				1110	Sambucus racemosa L. subsp. kamtschatica	U	6	12	C	111			3
				1111	Sambucus racemosa L. subsp. kamtschatica	U	6	12	C	112			3	154	64
				1112	Sambucus racemosa L. subsp. kamtschatica	U	6	12	C	112			3
				1113	Sambucus racemosa L. subsp. kamtschatica	U	6	12	C	112			3
				1114	Sambucus racemosa L. subsp. kamtschatica	U	6	12	C	112			3
				1115	Sambucus racemosa L. subsp. kamtschatica	U	6	12	C	112			3
				1116	Sambucus racemosa L. subsp. kamtschatica	U	6	12	C	112			3
				1117	Sambucus racemosa L. subsp. kamtschatica	U	6	12	C	112			3
				1118	Sambucus racemosa L. subsp. kamtschatica	U	6	12	C	112			3
				1119	Sambucus racemosa L. subsp. kamtschatica	U	6	12	C	112			3
				1120	Sambucus racemosa L. subsp. kamtschatica	U	6	12	C	112			3
				1121	Sambucus racemosa L. subsp. kamtschatica	U	6	12	C	113			3	196	88
				1122	Sambucus racemosa L. subsp. kamtschatica	U	6	12	C	113			3
				1123	Sambucus racemosa L. subsp. kamtschatica	U	6	12	C	113			3
				1124	Sambucus racemosa L. subsp. kamtschatica	U	6	12	C	113			3
				1125	Sambucus racemosa L. subsp. kamtschatica	U	6	12	C	113			3
				1126	Sambucus racemosa L. subsp. kamtschatica	U	6	12	C	113			3
				1127	Sambucus racemosa L. subsp. kamtschatica	U	6	12	C	113			3
				1128	Sambucus racemosa L. subsp. kamtschatica	U	6	12	C	113			3
				1129	Sambucus racemosa L. subsp. kamtschatica	U	6	12	C	113			3
				1130	Sambucus racemosa L. subsp. kamtschatica	U	6	12	C	113			3
				1131	Sambucus racemosa L. subsp. kamtschatica	U	6	12	C	114			2	56	126
				1132	Sambucus racemosa L. subsp. kamtschatica	U	6	12	C	114			3
				1133	Sambucus racemosa L. subsp. kamtschatica	U	6	12	C	114			3
				1134	Sambucus racemosa L. subsp. kamtschatica	U	6	12	C	114			3
				1135	Sambucus racemosa L. subsp. kamtschatica	U	6	12	C	114			3
				1136	Sambucus racemosa L. subsp. kamtschatica	U	6	12	C	114			3
				1137	Sambucus racemosa L. subsp. kamtschatica	U	6	12	C	114			3
				1138	Sambucus racemosa L. subsp. kamtschatica	U	6	12	C	114			3
				1139	Sambucus racemosa L. subsp. kamtschatica	U	6	12	C	114			3
				1140	Sambucus racemosa L. subsp. kamtschatica	U	6	12	C	114			3
				1141	Sambucus racemosa L. subsp. kamtschatica	U	6	12	C	115			3	78	69
				1142	Sambucus racemosa L. subsp. kamtschatica	U	6	12	C	115			3
				1143	Sambucus racemosa L. subsp. kamtschatica	U	6	12	C	115			3
				1144	Sambucus racemosa L. subsp. kamtschatica	U	6	12	C	115			3
				1145	Sambucus racemosa L. subsp. kamtschatica	U	6	12	C	115			3
				1146	Sambucus racemosa L. subsp. kamtschatica	U	6	12	C	115			3
				1147	Sambucus racemosa L. subsp. kamtschatica	U	6	12	C	115			3
				1148	Sambucus racemosa L. subsp. kamtschatica	U	6	12	C	115			3
				1149	Sambucus racemosa L. subsp. kamtschatica	U	6	12	C	115			3
				1150	Sambucus racemosa L. subsp. kamtschatica	U	6	12	C	115			3
				1151	Sambucus racemosa L. subsp. kamtschatica	U	6	12	C	116			3	137	94
				1152	Sambucus racemosa L. subsp. kamtschatica	U	6	12	C	116			3
				1153	Sambucus racemosa L. subsp. kamtschatica	U	6	12	C	116			3
				1154	Sambucus racemosa L. subsp. kamtschatica	U	6	12	C	116			3
				1155	Sambucus racemosa L. subsp. kamtschatica	U	6	12	C	116			3
				1156	Sambucus racemosa L. subsp. kamtschatica	U	6	12	C	116			3
				1157	Sambucus racemosa L. subsp. kamtschatica	U	6	12	C	116			3
				1158	Sambucus racemosa L. subsp. kamtschatica	U	6	12	C	116			3
				1159	Sambucus racemosa L. subsp. kamtschatica	U	6	12	C	116			2
				1160	Sambucus racemosa L. subsp. kamtschatica	U	6	12	C	116			3
				1161	Sambucus racemosa L. subsp. kamtschatica	F	7	13	T	117	4.02	4.37	3	129	81	3.41
				1162	Sambucus racemosa L. subsp. kamtschatica	F	7	13	T	117	3.47	4.14	3
				1163	Sambucus racemosa L. subsp. kamtschatica	F	7	13	T	117	4.08	3.68	3
				1164	Sambucus racemosa L. subsp. kamtschatica	F	7	13	T	117	3.94	3.6	3
				1165	Sambucus racemosa L. subsp. kamtschatica	F	7	13	T	117	3.97	3.58	3
				1166	Sambucus racemosa L. subsp. kamtschatica	F	7	13	T	117	3.87	3.8	3
				1167	Sambucus racemosa L. subsp. kamtschatica	F	7	13	T	117	4.07	4.14	3
				1168	Sambucus racemosa L. subsp. kamtschatica	F	7	13	T	117	3.93	3.98	3
				1169	Sambucus racemosa L. subsp. kamtschatica	F	7	13	T	117	3.96	4.01	3
				1170	Sambucus racemosa L. subsp. kamtschatica	F	7	13	T	117	4	4.07	3
				1171	Sambucus racemosa L. subsp. kamtschatica	F	7	13	T	118	4.03	3.87	3	155	88
				1172	Sambucus racemosa L. subsp. kamtschatica	F	7	13	T	118	4.16	3.84	3
				1173	Sambucus racemosa L. subsp. kamtschatica	F	7	13	T	118	3.94	3.89	3
				1174	Sambucus racemosa L. subsp. kamtschatica	F	7	13	T	118	3.99	4.08	3
				1175	Sambucus racemosa L. subsp. kamtschatica	F	7	13	T	118	4.12	3.82	3
				1176	Sambucus racemosa L. subsp. kamtschatica	F	7	13	T	118	4.34	3.48	3
				1177	Sambucus racemosa L. subsp. kamtschatica	F	7	13	T	118	3.99	3.97	3
				1178	Sambucus racemosa L. subsp. kamtschatica	F	7	13	T	118	3.93	3.92	3
				1179	Sambucus racemosa L. subsp. kamtschatica	F	7	13	T	118	3.89	4	3
				1180	Sambucus racemosa L. subsp. kamtschatica	F	7	13	T	118	4.02	3.9	3
				1181	Sambucus racemosa L. subsp. kamtschatica	F	7	13	T	119	3.8	3.36	3	168	91
				1182	Sambucus racemosa L. subsp. kamtschatica	F	7	13	T	119	4.47	3.94	3
				1183	Sambucus racemosa L. subsp. kamtschatica	F	7	13	T	119	4.31	3.75	3
				1184	Sambucus racemosa L. subsp. kamtschatica	F	7	13	T	119	3.92	3.74	3
				1185	Sambucus racemosa L. subsp. kamtschatica	F	7	13	T	119	4.13	4.17	3
				1186	Sambucus racemosa L. subsp. kamtschatica	F	7	13	T	119	3.63	3.7	3
				1187	Sambucus racemosa L. subsp. kamtschatica	F	7	13	T	119	3.76	4.15	3
				1188	Sambucus racemosa L. subsp. kamtschatica	F	7	13	T	119	3.67	4	3
				1189	Sambucus racemosa L. subsp. kamtschatica	F	7	13	T	119	3.96	3.76	3
				1190	Sambucus racemosa L. subsp. kamtschatica	F	7	13	T	119	4.14	3.79	3
				1191	Sambucus racemosa L. subsp. kamtschatica	F	7	13	T	120	4.12	3.8	3	56	87
				1192	Sambucus racemosa L. subsp. kamtschatica	F	7	13	T	120	4.11	3.82	3
				1193	Sambucus racemosa L. subsp. kamtschatica	F	7	13	T	120	3.9	4.02	3
				1194	Sambucus racemosa L. subsp. kamtschatica	F	7	13	T	120	4.03	3.8	3
				1195	Sambucus racemosa L. subsp. kamtschatica	F	7	13	T	120	4.15	3.97	3
				1196	Sambucus racemosa L. subsp. kamtschatica	F	7	13	T	120	4.1	3.79	3
				1197	Sambucus racemosa L. subsp. kamtschatica	F	7	13	T	120	4.2	4.02	3
				1198	Sambucus racemosa L. subsp. kamtschatica	F	7	13	T	120	4.43	4.59	3
				1199	Sambucus racemosa L. subsp. kamtschatica	F	7	13	T	120	4.16	3.86	3
				1200	Sambucus racemosa L. subsp. kamtschatica	F	7	13	T	120	4.04	4.23	3
				1201	Sambucus racemosa L. subsp. kamtschatica	F	7	13	T	121	4.16	4.25	3	116	90
				1202	Sambucus racemosa L. subsp. kamtschatica	F	7	13	T	121	4.28	4.5	3
				1203	Sambucus racemosa L. subsp. kamtschatica	F	7	13	T	121	4.29	3.97	3
				1204	Sambucus racemosa L. subsp. kamtschatica	F	7	13	T	121	4.24	4.2	3
				1205	Sambucus racemosa L. subsp. kamtschatica	F	7	13	T	121	4.23	4.15	3
				1206	Sambucus racemosa L. subsp. kamtschatica	F	7	13	T	121	4.09	4.17	3
				1207	Sambucus racemosa L. subsp. kamtschatica	F	7	13	T	121	4.42	3.99	3
				1208	Sambucus racemosa L. subsp. kamtschatica	F	7	13	T	121	3.94	4.31	3
				1209	Sambucus racemosa L. subsp. kamtschatica	F	7	13	T	121	4.42	4.29	3
				1210	Sambucus racemosa L. subsp. kamtschatica	F	7	13	T	121	4.08	3.26	3
				1211	Sambucus racemosa L. subsp. kamtschatica	F	7	13	T	122	4.54	4.27	3	211	92
				1212	Sambucus racemosa L. subsp. kamtschatica	F	7	13	T	122	4.14	3.92	3
				1213	Sambucus racemosa L. subsp. kamtschatica	F	7	13	T	122	4.03	4.12	3
				1214	Sambucus racemosa L. subsp. kamtschatica	F	7	13	T	122	4.06	4.29	3
				1215	Sambucus racemosa L. subsp. kamtschatica	F	7	13	T	122	4.16	4.26	3
				1216	Sambucus racemosa L. subsp. kamtschatica	F	7	13	T	122	3.82	3.95	3
				1217	Sambucus racemosa L. subsp. kamtschatica	F	7	13	T	122	3.65	3.72	3
				1218	Sambucus racemosa L. subsp. kamtschatica	F	7	13	T	122	4.22	4.35	3
				1219	Sambucus racemosa L. subsp. kamtschatica	F	7	13	T	122	3.94	4.07	3
				1220	Sambucus racemosa L. subsp. kamtschatica	F	7	13	T	122	4.19	4.25	3
				1221	Sambucus racemosa L. subsp. kamtschatica	F	7	13	T	123	3.74	3.55	3	29	100
				1222	Sambucus racemosa L. subsp. kamtschatica	F	7	13	T	123	4.35	3.72	3
				1223	Sambucus racemosa L. subsp. kamtschatica	F	7	13	T	123	3.75	3.89	3
				1224	Sambucus racemosa L. subsp. kamtschatica	F	7	13	T	123	3.86	3.75	3
				1225	Sambucus racemosa L. subsp. kamtschatica	F	7	13	T	123	3.59	3.52	3
				1226	Sambucus racemosa L. subsp. kamtschatica	F	7	13	T	123	3.42	3.78	3
				1227	Sambucus racemosa L. subsp. kamtschatica	F	7	13	T	123	3.77	3.44	3
				1228	Sambucus racemosa L. subsp. kamtschatica	F	7	13	T	123	3.27	3.56	3
				1229	Sambucus racemosa L. subsp. kamtschatica	F	7	13	T	123	4.2	4.11	3
				1230	Sambucus racemosa L. subsp. kamtschatica	F	7	13	T	123	4.72	3.68	3
				1231	Sambucus racemosa L. subsp. kamtschatica	F	7	13	T	124	3.88	4.05	3	64	120
				1232	Sambucus racemosa L. subsp. kamtschatica	F	7	13	T	124	4.45	4.31	3
				1233	Sambucus racemosa L. subsp. kamtschatica	F	7	13	T	124	4.5	4.5	3
				1234	Sambucus racemosa L. subsp. kamtschatica	F	7	13	T	124	4.11	4.28	3
				1235	Sambucus racemosa L. subsp. kamtschatica	F	7	13	T	124	4.16	4.18	4
				1236	Sambucus racemosa L. subsp. kamtschatica	F	7	13	T	124	4.24	4.33	3
				1237	Sambucus racemosa L. subsp. kamtschatica	F	7	13	T	124	3.9	3.71	3
				1238	Sambucus racemosa L. subsp. kamtschatica	F	7	13	T	124	4.21	4.54	3
				1239	Sambucus racemosa L. subsp. kamtschatica	F	7	13	T	124	4.28	4.36	3
				1240	Sambucus racemosa L. subsp. kamtschatica	F	7	13	T	124	3.82	3.77	3
				1241	Sambucus racemosa L. subsp. kamtschatica	F	7	13	T	125	4.01	3.81	3	80	126
				1242	Sambucus racemosa L. subsp. kamtschatica	F	7	13	T	125	4.23	4.34	3
				1243	Sambucus racemosa L. subsp. kamtschatica	F	7	13	T	125	4.05	3.97	3
				1244	Sambucus racemosa L. subsp. kamtschatica	F	7	13	T	125	4.02	3.76	3
				1245	Sambucus racemosa L. subsp. kamtschatica	F	7	13	T	125	4.52	4.12	3
				1246	Sambucus racemosa L. subsp. kamtschatica	F	7	13	T	125	3.94	3.79	4
				1247	Sambucus racemosa L. subsp. kamtschatica	F	7	13	T	125	3.68	3.52	3
				1248	Sambucus racemosa L. subsp. kamtschatica	F	7	13	T	125	3.4	3.92	3
				1249	Sambucus racemosa L. subsp. kamtschatica	F	7	13	T	125	3.85	4	3
				1250	Sambucus racemosa L. subsp. kamtschatica	F	7	13	T	125	3.84	3.57	3
				1251	Sambucus racemosa L. subsp. kamtschatica	F	7	13	T	126	3.72	3.73	3	146	62
				1252	Sambucus racemosa L. subsp. kamtschatica	F	7	13	T	126	3.94	3.71	3
				1253	Sambucus racemosa L. subsp. kamtschatica	F	7	13	T	126	3.78	3.72	3
				1254	Sambucus racemosa L. subsp. kamtschatica	F	7	13	T	126	4.1	3.65	3
				1255	Sambucus racemosa L. subsp. kamtschatica	F	7	13	T	126	4.12	3.95	3
				1256	Sambucus racemosa L. subsp. kamtschatica	F	7	13	T	126	4.39	4.14	3
				1257	Sambucus racemosa L. subsp. kamtschatica	F	7	13	T	126	3.9	4.16	3
				1258	Sambucus racemosa L. subsp. kamtschatica	F	7	13	T	126	3.92	4.06	3
				1259	Sambucus racemosa L. subsp. kamtschatica	F	7	13	T	126	3.71	3.39	3
				1260	Sambucus racemosa L. subsp. kamtschatica	F	7	13	T	126	4.05	3.75	3
				1261	Sambucus racemosa L. subsp. kamtschatica	F	7	14	C	127	4.09	4.35	3	226	99	3.45
				1262	Sambucus racemosa L. subsp. kamtschatica	F	7	14	C	127	3.74	4.13	3
				1263	Sambucus racemosa L. subsp. kamtschatica	F	7	14	C	127	3.95	4	3
				1264	Sambucus racemosa L. subsp. kamtschatica	F	7	14	C	127	4.37	4.39	3
				1265	Sambucus racemosa L. subsp. kamtschatica	F	7	14	C	127	4.52	4.53	3
				1266	Sambucus racemosa L. subsp. kamtschatica	F	7	14	C	127	4.57	4.56	3
				1267	Sambucus racemosa L. subsp. kamtschatica	F	7	14	C	127	4.12	4.2	3
				1268	Sambucus racemosa L. subsp. kamtschatica	F	7	14	C	127	4.12	4.03	3
				1269	Sambucus racemosa L. subsp. kamtschatica	F	7	14	C	127	4.15	4.17	3
				1270	Sambucus racemosa L. subsp. kamtschatica	F	7	14	C	127	4.55	4.6	3
				1271	Sambucus racemosa L. subsp. kamtschatica	F	7	14	C	128	4.15	4	2	270	65
				1272	Sambucus racemosa L. subsp. kamtschatica	F	7	14	C	128	4.23	4.32	3
				1273	Sambucus racemosa L. subsp. kamtschatica	F	7	14	C	128	3.99	4.03	3
				1274	Sambucus racemosa L. subsp. kamtschatica	F	7	14	C	128	3.87	4.03	3
				1275	Sambucus racemosa L. subsp. kamtschatica	F	7	14	C	128	4.57	4.36	3
				1276	Sambucus racemosa L. subsp. kamtschatica	F	7	14	C	128	4.51	4.53	3
				1277	Sambucus racemosa L. subsp. kamtschatica	F	7	14	C	128	4.13	4.23	3
				1278	Sambucus racemosa L. subsp. kamtschatica	F	7	14	C	128	4.32	4.12	3
				1279	Sambucus racemosa L. subsp. kamtschatica	F	7	14	C	128	4.68	4.63	3
				1280	Sambucus racemosa L. subsp. kamtschatica	F	7	14	C	128	4.48	4.06	3
				1281	Sambucus racemosa L. subsp. kamtschatica	F	7	14	C	129	3.93	4.03	3	71	13
				1282	Sambucus racemosa L. subsp. kamtschatica	F	7	14	C	129	4.39	4.09	3
				1283	Sambucus racemosa L. subsp. kamtschatica	F	7	14	C	129	4.26	4.18	3
				1284	Sambucus racemosa L. subsp. kamtschatica	F	7	14	C	129	4.16	4.1	3
				1285	Sambucus racemosa L. subsp. kamtschatica	F	7	14	C	129	4.13	3.91	3
				1286	Sambucus racemosa L. subsp. kamtschatica	F	7	14	C	129	4.53	4.18	3
				1287	Sambucus racemosa L. subsp. kamtschatica	F	7	14	C	129	4.48	4.72	3
				1288	Sambucus racemosa L. subsp. kamtschatica	F	7	14	C	129	4.35	3.89	3
				1289	Sambucus racemosa L. subsp. kamtschatica	F	7	14	C	129	4.31	4.14	3
				1290	Sambucus racemosa L. subsp. kamtschatica	F	7	14	C	129	4.68	4.39	3
				1291	Sambucus racemosa L. subsp. kamtschatica	F	7	14	C	130	4.05	4.34	3	189	9
				1292	Sambucus racemosa L. subsp. kamtschatica	F	7	14	C	130	4.19	4.13	3
				1293	Sambucus racemosa L. subsp. kamtschatica	F	7	14	C	130	3.95	4.25	3
				1294	Sambucus racemosa L. subsp. kamtschatica	F	7	14	C	130	4.14	4.11	3
				1295	Sambucus racemosa L. subsp. kamtschatica	F	7	14	C	130	4.33	4.27	3
				1296	Sambucus racemosa L. subsp. kamtschatica	F	7	14	C	130	3.92	4.13	3
				1297	Sambucus racemosa L. subsp. kamtschatica	F	7	14	C	130	3.84	4	3
				1298	Sambucus racemosa L. subsp. kamtschatica	F	7	14	C	130	4.28	4.18	3
				1299	Sambucus racemosa L. subsp. kamtschatica	F	7	14	C	130	3.94	4.23	3
				1300	Sambucus racemosa L. subsp. kamtschatica	F	7	14	C	130	4.34	3.95	3
				1301	Sambucus racemosa L. subsp. kamtschatica	F	7	14	C	131	4.57	4.44	3	265	102
				1302	Sambucus racemosa L. subsp. kamtschatica	F	7	14	C	131	4.47	4.49	3
				1303	Sambucus racemosa L. subsp. kamtschatica	F	7	14	C	131	4.39	4.16	3
				1304	Sambucus racemosa L. subsp. kamtschatica	F	7	14	C	131	4.23	4.35	3
				1305	Sambucus racemosa L. subsp. kamtschatica	F	7	14	C	131	4.31	4.32	3
				1306	Sambucus racemosa L. subsp. kamtschatica	F	7	14	C	131	3.8	3.97	3
				1307	Sambucus racemosa L. subsp. kamtschatica	F	7	14	C	131	4.54	4.3	2
				1308	Sambucus racemosa L. subsp. kamtschatica	F	7	14	C	131	4.24	4.14	3
				1309	Sambucus racemosa L. subsp. kamtschatica	F	7	14	C	131	4.29	4.27	3
				1310	Sambucus racemosa L. subsp. kamtschatica	F	7	14	C	131	4.06	4.05	3
				1311	Sambucus racemosa L. subsp. kamtschatica	F	7	14	C	132	4.35	4.56	3	162	68
				1312	Sambucus racemosa L. subsp. kamtschatica	F	7	14	C	132	4.29	4.38	3
				1313	Sambucus racemosa L. subsp. kamtschatica	F	7	14	C	132	4.48	4.38	3
				1314	Sambucus racemosa L. subsp. kamtschatica	F	7	14	C	132	4.7	4.43	3
				1315	Sambucus racemosa L. subsp. kamtschatica	F	7	14	C	132	4.55	4.19	3
				1316	Sambucus racemosa L. subsp. kamtschatica	F	7	14	C	132	4.36	4.2	3
				1317	Sambucus racemosa L. subsp. kamtschatica	F	7	14	C	132	4.49	4.47	3
				1318	Sambucus racemosa L. subsp. kamtschatica	F	7	14	C	132	4.63	4.62	3
				1319	Sambucus racemosa L. subsp. kamtschatica	F	7	14	C	132	4.63	4.58	3
				1320	Sambucus racemosa L. subsp. kamtschatica	F	7	14	C	132	4.3	4.58	3
				1321	Sambucus racemosa L. subsp. kamtschatica	F	7	14	C	133	4.17	4.12	3	178	96
				1322	Sambucus racemosa L. subsp. kamtschatica	F	7	14	C	133	4.05	4.01	3
				1323	Sambucus racemosa L. subsp. kamtschatica	F	7	14	C	133	3.88	3.96	3
				1324	Sambucus racemosa L. subsp. kamtschatica	F	7	14	C	133	3.87	4.23	3
				1325	Sambucus racemosa L. subsp. kamtschatica	F	7	14	C	133	4.48	4.57	3
				1326	Sambucus racemosa L. subsp. kamtschatica	F	7	14	C	133	4.44	4.36	3
				1327	Sambucus racemosa L. subsp. kamtschatica	F	7	14	C	133	4.04	4.27	3
				1328	Sambucus racemosa L. subsp. kamtschatica	F	7	14	C	133	4.15	4.24	3
				1329	Sambucus racemosa L. subsp. kamtschatica	F	7	14	C	133	4.25	4.52	3
				1330	Sambucus racemosa L. subsp. kamtschatica	F	7	14	C	133	4.5	4.16	3
				1331	Sambucus racemosa L. subsp. kamtschatica	F	7	14	C	134	4.43	4.05	3	238	66
				1332	Sambucus racemosa L. subsp. kamtschatica	F	7	14	C	134	4.32	3.99	3
				1333	Sambucus racemosa L. subsp. kamtschatica	F	7	14	C	134	4.21	4.13	3
				1334	Sambucus racemosa L. subsp. kamtschatica	F	7	14	C	134	4.3	4.77	3
				1335	Sambucus racemosa L. subsp. kamtschatica	F	7	14	C	134	4.49	4.4	3
				1336	Sambucus racemosa L. subsp. kamtschatica	F	7	14	C	134	4.05	4.19	3
				1337	Sambucus racemosa L. subsp. kamtschatica	F	7	14	C	134	4.1	4.18	3
				1338	Sambucus racemosa L. subsp. kamtschatica	F	7	14	C	134	4.26	4.44	3
				1339	Sambucus racemosa L. subsp. kamtschatica	F	7	14	C	134	4.37	4.48	3
				1340	Sambucus racemosa L. subsp. kamtschatica	F	7	14	C	134	4.56	4.33	2
				1341	Sambucus racemosa L. subsp. kamtschatica	F	7	14	C	135	4.33	4.22	3	107	58
				1342	Sambucus racemosa L. subsp. kamtschatica	F	7	14	C	135	3.9	4.1	3
				1343	Sambucus racemosa L. subsp. kamtschatica	F	7	14	C	135	4.01	4.08	3
				1344	Sambucus racemosa L. subsp. kamtschatica	F	7	14	C	135	3.91	4.07	3
				1345	Sambucus racemosa L. subsp. kamtschatica	F	7	14	C	135	4.23	4.39	3
				1346	Sambucus racemosa L. subsp. kamtschatica	F	7	14	C	135	4.03	4.09	3
				1347	Sambucus racemosa L. subsp. kamtschatica	F	7	14	C	135	4.38	4.29	3
				1348	Sambucus racemosa L. subsp. kamtschatica	F	7	14	C	135	3.95	3.82	3
				1349	Sambucus racemosa L. subsp. kamtschatica	F	7	14	C	135	4.19	4.04	3
				1350	Sambucus racemosa L. subsp. kamtschatica	F	7	14	C	135	4.27	4.17	3
				1351	Sambucus racemosa L. subsp. kamtschatica	F	7	14	C	136	4.47	4.41	3	187	57
				1352	Sambucus racemosa L. subsp. kamtschatica	F	7	14	C	136	4.23	4.06	3
				1353	Sambucus racemosa L. subsp. kamtschatica	F	7	14	C	136	4.27	4.37	3
				1354	Sambucus racemosa L. subsp. kamtschatica	F	7	14	C	136	4.24	3.79	3
				1355	Sambucus racemosa L. subsp. kamtschatica	F	7	14	C	136	4.62	4.47	3
				1356	Sambucus racemosa L. subsp. kamtschatica	F	7	14	C	136	4.4	3.9	3
				1357	Sambucus racemosa L. subsp. kamtschatica	F	7	14	C	136	4.26	4	3
				1358	Sambucus racemosa L. subsp. kamtschatica	F	7	14	C	136	4.37	4.32	3
				1359	Sambucus racemosa L. subsp. kamtschatica	F	7	14	C	136	4.48	4.44	3
				1360	Sambucus racemosa L. subsp. kamtschatica	F	7	14	C	136	4.08	3.83	3
				1361	Sambucus racemosa L. subsp. kamtschatica	F	8	15	T	137	3.7	3.65	3	255	73	3.43
				1362	Sambucus racemosa L. subsp. kamtschatica	F	8	15	T	137	3.77	3.91	3
				1363	Sambucus racemosa L. subsp. kamtschatica	F	8	15	T	137	3.98	3.95	3
				1364	Sambucus racemosa L. subsp. kamtschatica	F	8	15	T	137	3.45	3.71	3
				1365	Sambucus racemosa L. subsp. kamtschatica	F	8	15	T	137	4.03	4.09	3
				1366	Sambucus racemosa L. subsp. kamtschatica	F	8	15	T	137	3.95	3.85	3
				1367	Sambucus racemosa L. subsp. kamtschatica	F	8	15	T	137	3.9	3.86	3
				1368	Sambucus racemosa L. subsp. kamtschatica	F	8	15	T	137	3.72	4.05	3
				1369	Sambucus racemosa L. subsp. kamtschatica	F	8	15	T	137	3.91	4.08	3
				1370	Sambucus racemosa L. subsp. kamtschatica	F	8	15	T	137	3.83	4	3
				1371	Sambucus racemosa L. subsp. kamtschatica	F	8	15	T	138	3.81	4	3	148	56
				1372	Sambucus racemosa L. subsp. kamtschatica	F	8	15	T	138	3.67	3.43	3
				1373	Sambucus racemosa L. subsp. kamtschatica	F	8	15	T	138	3.97	3.99	3
				1374	Sambucus racemosa L. subsp. kamtschatica	F	8	15	T	138	3.79	3.85	3
				1375	Sambucus racemosa L. subsp. kamtschatica	F	8	15	T	138	3.74	3.98	3
				1376	Sambucus racemosa L. subsp. kamtschatica	F	8	15	T	138	3.8	3.2	3
				1377	Sambucus racemosa L. subsp. kamtschatica	F	8	15	T	138	3.55	4	3
				1378	Sambucus racemosa L. subsp. kamtschatica	F	8	15	T	138	3.64	3.73	3
				1379	Sambucus racemosa L. subsp. kamtschatica	F	8	15	T	138	3.82	3.92	3
				1380	Sambucus racemosa L. subsp. kamtschatica	F	8	15	T	138	3.73	3.81	3
				1381	Sambucus racemosa L. subsp. kamtschatica	F	8	15	T	139	3.88	3.95	3	214	104
				1382	Sambucus racemosa L. subsp. kamtschatica	F	8	15	T	139	4.09	3.92	3
				1383	Sambucus racemosa L. subsp. kamtschatica	F	8	15	T	139	3.96	3.86	3
				1384	Sambucus racemosa L. subsp. kamtschatica	F	8	15	T	139	4.11	4.17	3
				1385	Sambucus racemosa L. subsp. kamtschatica	F	8	15	T	139	3.83	4.1	3
				1386	Sambucus racemosa L. subsp. kamtschatica	F	8	15	T	139	3.86	4	3
				1387	Sambucus racemosa L. subsp. kamtschatica	F	8	15	T	139	3.65	3.97	3
				1388	Sambucus racemosa L. subsp. kamtschatica	F	8	15	T	139	3.9	4.09	3
				1389	Sambucus racemosa L. subsp. kamtschatica	F	8	15	T	139	3.85	3.89	3
				1390	Sambucus racemosa L. subsp. kamtschatica	F	8	15	T	139	3.58	3.88	3
				1391	Sambucus racemosa L. subsp. kamtschatica	F	8	15	T	140	4.2	4.33	3	112	39
				1392	Sambucus racemosa L. subsp. kamtschatica	F	8	15	T	140	4.16	4.28	3
				1393	Sambucus racemosa L. subsp. kamtschatica	F	8	15	T	140	4.38	4.09	3
				1394	Sambucus racemosa L. subsp. kamtschatica	F	8	15	T	140	4	4.17	3
				1395	Sambucus racemosa L. subsp. kamtschatica	F	8	15	T	140	4.03	4.06	3
				1396	Sambucus racemosa L. subsp. kamtschatica	F	8	15	T	140	4.2	4.02	3
				1397	Sambucus racemosa L. subsp. kamtschatica	F	8	15	T	140	4.27	4.57	3
				1398	Sambucus racemosa L. subsp. kamtschatica	F	8	15	T	140	4	4.07	3
				1399	Sambucus racemosa L. subsp. kamtschatica	F	8	15	T	140	3.76	4.28	3
				1400	Sambucus racemosa L. subsp. kamtschatica	F	8	15	T	140	4.27	4.09	3
				1401	Sambucus racemosa L. subsp. kamtschatica	F	8	15	T	141	3.74	3.86	3	273	106
				1402	Sambucus racemosa L. subsp. kamtschatica	F	8	15	T	141	3.41	3.87	3
				1403	Sambucus racemosa L. subsp. kamtschatica	F	8	15	T	141	3.83	4.01	3
				1404	Sambucus racemosa L. subsp. kamtschatica	F	8	15	T	141	4.21	3.87	3
				1405	Sambucus racemosa L. subsp. kamtschatica	F	8	15	T	141	3.83	3.97	3
				1406	Sambucus racemosa L. subsp. kamtschatica	F	8	15	T	141	3.96	4.14	3
				1407	Sambucus racemosa L. subsp. kamtschatica	F	8	15	T	141	3.88	4.03	3
				1408	Sambucus racemosa L. subsp. kamtschatica	F	8	15	T	141	3.83	3.94	3
				1409	Sambucus racemosa L. subsp. kamtschatica	F	8	15	T	141	3.74	3.95	3
				1410	Sambucus racemosa L. subsp. kamtschatica	F	8	15	T	141	4.34	3.97	3
				1411	Sambucus racemosa L. subsp. kamtschatica	F	8	15	T	142	4.47	4.03	3	201	82
				1412	Sambucus racemosa L. subsp. kamtschatica	F	8	15	T	142	4.15	3.99	3
				1413	Sambucus racemosa L. subsp. kamtschatica	F	8	15	T	142	4.19	4.13	3
				1414	Sambucus racemosa L. subsp. kamtschatica	F	8	15	T	142	3.97	3.95	3
				1415	Sambucus racemosa L. subsp. kamtschatica	F	8	15	T	142	4.04	4	3
				1416	Sambucus racemosa L. subsp. kamtschatica	F	8	15	T	142	4.13	4.09	3
				1417	Sambucus racemosa L. subsp. kamtschatica	F	8	15	T	142	4.27	4.23	3
				1418	Sambucus racemosa L. subsp. kamtschatica	F	8	15	T	142	4.13	4.06	3
				1419	Sambucus racemosa L. subsp. kamtschatica	F	8	15	T	142	4.11	3.98	3
				1420	Sambucus racemosa L. subsp. kamtschatica	F	8	15	T	142	4.28	3.92	3
				1421	Sambucus racemosa L. subsp. kamtschatica	F	8	15	T	143	3.43	3.81	3	247	72
				1422	Sambucus racemosa L. subsp. kamtschatica	F	8	15	T	143	3.56	3.79	3
				1423	Sambucus racemosa L. subsp. kamtschatica	F	8	15	T	143	3.92	3.94	3
				1424	Sambucus racemosa L. subsp. kamtschatica	F	8	15	T	143	4.04	3.9	3
				1425	Sambucus racemosa L. subsp. kamtschatica	F	8	15	T	143	3.98	3.95	3
				1426	Sambucus racemosa L. subsp. kamtschatica	F	8	15	T	143	3.66	3.87	3
				1427	Sambucus racemosa L. subsp. kamtschatica	F	8	15	T	143	3.57	3.4	3
				1428	Sambucus racemosa L. subsp. kamtschatica	F	8	15	T	143	3.63	4.01	3
				1429	Sambucus racemosa L. subsp. kamtschatica	F	8	15	T	143	3.75	3.87	3
				1430	Sambucus racemosa L. subsp. kamtschatica	F	8	15	T	143	4.01	3.99	3
				1431	Sambucus racemosa L. subsp. kamtschatica	F	8	15	T	144	3.97	3.9	3	122	43
				1432	Sambucus racemosa L. subsp. kamtschatica	F	8	15	T	144	4.2	3.87	3
				1433	Sambucus racemosa L. subsp. kamtschatica	F	8	15	T	144	4.26	3.89	3
				1434	Sambucus racemosa L. subsp. kamtschatica	F	8	15	T	144	3.84	4.01	3
				1435	Sambucus racemosa L. subsp. kamtschatica	F	8	15	T	144	4.02	4.09	3
				1436	Sambucus racemosa L. subsp. kamtschatica	F	8	15	T	144	4.17	3.87	3
				1437	Sambucus racemosa L. subsp. kamtschatica	F	8	15	T	144	4.14	3.95	3
				1438	Sambucus racemosa L. subsp. kamtschatica	F	8	15	T	144	4.17	3.97	3
				1439	Sambucus racemosa L. subsp. kamtschatica	F	8	15	T	144	3.95	4.1	3
				1440	Sambucus racemosa L. subsp. kamtschatica	F	8	15	T	144	4.2	3.55	3
				1441	Sambucus racemosa L. subsp. kamtschatica	F	8	15	T	145	4.14	3.97	3	203	66
				1442	Sambucus racemosa L. subsp. kamtschatica	F	8	15	T	145	3.97	3.89	3
				1443	Sambucus racemosa L. subsp. kamtschatica	F	8	15	T	145	3.9	4	3
				1444	Sambucus racemosa L. subsp. kamtschatica	F	8	15	T	145	3.79	3.67	3
				1445	Sambucus racemosa L. subsp. kamtschatica	F	8	15	T	145	4.01	3.98	3
				1446	Sambucus racemosa L. subsp. kamtschatica	F	8	15	T	145	4.03	4	3
				1447	Sambucus racemosa L. subsp. kamtschatica	F	8	15	T	145	3.74	3.93	3
				1448	Sambucus racemosa L. subsp. kamtschatica	F	8	15	T	145	3.96	3.62	3
				1449	Sambucus racemosa L. subsp. kamtschatica	F	8	15	T	145	4.37	4.05	3
				1450	Sambucus racemosa L. subsp. kamtschatica	F	8	15	T	145	4.02	3.86	3
				1451	Sambucus racemosa L. subsp. kamtschatica	F	8	15	T	146	4.18	3.76	3	125	29
				1452	Sambucus racemosa L. subsp. kamtschatica	F	8	15	T	146	3.82	3.67	3
				1453	Sambucus racemosa L. subsp. kamtschatica	F	8	15	T	146	4.08	3.64	3
				1454	Sambucus racemosa L. subsp. kamtschatica	F	8	15	T	146	3.89	3.67	3
				1455	Sambucus racemosa L. subsp. kamtschatica	F	8	15	T	146	4.2	4.06	3
				1456	Sambucus racemosa L. subsp. kamtschatica	F	8	15	T	146	4.03	3.83	3
				1457	Sambucus racemosa L. subsp. kamtschatica	F	8	15	T	146	4.15	3.76	3
				1458	Sambucus racemosa L. subsp. kamtschatica	F	8	15	T	146	3.97	3.76	3
				1459	Sambucus racemosa L. subsp. kamtschatica	F	8	15	T	146	3.89	3.98	3
				1460	Sambucus racemosa L. subsp. kamtschatica	F	8	15	T	146	3.89	3.99	3
				1461	Sambucus racemosa L. subsp. kamtschatica	F	8	16	C	147	4.13	3.63	3	98	52	2.66
				1462	Sambucus racemosa L. subsp. kamtschatica	F	8	16	C	147	4.21	3.69	3
				1463	Sambucus racemosa L. subsp. kamtschatica	F	8	16	C	147	4.04	3.75	3
				1464	Sambucus racemosa L. subsp. kamtschatica	F	8	16	C	147	4.06	3.48	3
				1465	Sambucus racemosa L. subsp. kamtschatica	F	8	16	C	147	4.25	3.68	3
				1466	Sambucus racemosa L. subsp. kamtschatica	F	8	16	C	147	4.02	3.61	3
				1467	Sambucus racemosa L. subsp. kamtschatica	F	8	16	C	147	4.02	3.61	3
				1468	Sambucus racemosa L. subsp. kamtschatica	F	8	16	C	147	4.3	3.71	3
				1469	Sambucus racemosa L. subsp. kamtschatica	F	8	16	C	147	4.31	3.75	3
				1470	Sambucus racemosa L. subsp. kamtschatica	F	8	16	C	147	4.42	3.83	3
				1471	Sambucus racemosa L. subsp. kamtschatica	F	8	16	C	148	4.03	3.65	3	176	44
				1472	Sambucus racemosa L. subsp. kamtschatica	F	8	16	C	148	4.12	3.58	3
				1473	Sambucus racemosa L. subsp. kamtschatica	F	8	16	C	148	4.09	3.62	3
				1474	Sambucus racemosa L. subsp. kamtschatica	F	8	16	C	148	4.33	3.52	3
				1475	Sambucus racemosa L. subsp. kamtschatica	F	8	16	C	148	3.97	3.68	3
				1476	Sambucus racemosa L. subsp. kamtschatica	F	8	16	C	148	4.03	3.56	3
				1477	Sambucus racemosa L. subsp. kamtschatica	F	8	16	C	148	4.14	3.67	3
				1478	Sambucus racemosa L. subsp. kamtschatica	F	8	16	C	148	4.07	3.95	3
				1479	Sambucus racemosa L. subsp. kamtschatica	F	8	16	C	148	4.27	3.95	3
				1480	Sambucus racemosa L. subsp. kamtschatica	F	8	16	C	148	4.16	3.53	3
				1481	Sambucus racemosa L. subsp. kamtschatica	F	8	16	C	149	3.51	3.38	3	226	18
				1482	Sambucus racemosa L. subsp. kamtschatica	F	8	16	C	149	4.11	3.41	3
				1483	Sambucus racemosa L. subsp. kamtschatica	F	8	16	C	149	3.98	4.06	3
				1484	Sambucus racemosa L. subsp. kamtschatica	F	8	16	C	149	3.97	3.61	3
				1485	Sambucus racemosa L. subsp. kamtschatica	F	8	16	C	149	4.26	3.73	3
				1486	Sambucus racemosa L. subsp. kamtschatica	F	8	16	C	149	3.92	3.47	3
				1487	Sambucus racemosa L. subsp. kamtschatica	F	8	16	C	149	3.76	3.5	3
				1488	Sambucus racemosa L. subsp. kamtschatica	F	8	16	C	149	3.82	3.52	3
				1489	Sambucus racemosa L. subsp. kamtschatica	F	8	16	C	149	3.87	3.48	3
				1490	Sambucus racemosa L. subsp. kamtschatica	F	8	16	C	149	3.87	3.65	3
				1491	Sambucus racemosa L. subsp. kamtschatica	F	8	16	C	150	4.5	3.91	3	99	37
				1492	Sambucus racemosa L. subsp. kamtschatica	F	8	16	C	150	4.15	3.9	3
				1493	Sambucus racemosa L. subsp. kamtschatica	F	8	16	C	150	4.34	3.85	3
				1494	Sambucus racemosa L. subsp. kamtschatica	F	8	16	C	150	4.1	3.7	3
				1495	Sambucus racemosa L. subsp. kamtschatica	F	8	16	C	150	4.37	3.72	3
				1496	Sambucus racemosa L. subsp. kamtschatica	F	8	16	C	150	3.77	3.71	3
				1497	Sambucus racemosa L. subsp. kamtschatica	F	8	16	C	150	3.97	3.65	3
				1498	Sambucus racemosa L. subsp. kamtschatica	F	8	16	C	150	4.06	3.78	3
				1499	Sambucus racemosa L. subsp. kamtschatica	F	8	16	C	150	4.35	3.77	3
				1500	Sambucus racemosa L. subsp. kamtschatica	F	8	16	C	150	3.82	3.53	3
				1501	Sambucus racemosa L. subsp. kamtschatica	F	8	16	C	151	4.08	3.53	3	35	104
				1502	Sambucus racemosa L. subsp. kamtschatica	F	8	16	C	151	4.34	3.64	3
				1503	Sambucus racemosa L. subsp. kamtschatica	F	8	16	C	151	3.81	3.53	3
				1504	Sambucus racemosa L. subsp. kamtschatica	F	8	16	C	151	4.01	3.53	3
				1505	Sambucus racemosa L. subsp. kamtschatica	F	8	16	C	151	3.52	3.5	3
				1506	Sambucus racemosa L. subsp. kamtschatica	F	8	16	C	151	4.67	3.87	3
				1507	Sambucus racemosa L. subsp. kamtschatica	F	8	16	C	151	4.63	3.64	3
				1508	Sambucus racemosa L. subsp. kamtschatica	F	8	16	C	151	4.42	3.64	3
				1509	Sambucus racemosa L. subsp. kamtschatica	F	8	16	C	151	3.91	3.81	3
				1510	Sambucus racemosa L. subsp. kamtschatica	F	8	16	C	151	4.39	3.12	3
				1511	Sambucus racemosa L. subsp. kamtschatica	F	8	16	C	152	4.43	4.17	3	37	209
				1512	Sambucus racemosa L. subsp. kamtschatica	F	8	16	C	152	3.88	3.84	3
				1513	Sambucus racemosa L. subsp. kamtschatica	F	8	16	C	152	4.57	3.51	3
				1514	Sambucus racemosa L. subsp. kamtschatica	F	8	16	C	152	4.6	4.19	3
				1515	Sambucus racemosa L. subsp. kamtschatica	F	8	16	C	152	4.16	3.77	3
				1516	Sambucus racemosa L. subsp. kamtschatica	F	8	16	C	152	4.78	4.08	3
				1517	Sambucus racemosa L. subsp. kamtschatica	F	8	16	C	152	4.62	3.97	3
				1518	Sambucus racemosa L. subsp. kamtschatica	F	8	16	C	152	3.94	3.66	3
				1519	Sambucus racemosa L. subsp. kamtschatica	F	8	16	C	152	4.41	3.37	3
				1520	Sambucus racemosa L. subsp. kamtschatica	F	8	16	C	152	4.06	3.57	3
				1521	Sambucus racemosa L. subsp. kamtschatica	F	8	16	C	153	4.29	3.62	3	184	13
				1522	Sambucus racemosa L. subsp. kamtschatica	F	8	16	C	153	4.69	4.02	3
				1523	Sambucus racemosa L. subsp. kamtschatica	F	8	16	C	153	4.07	3.76	3
				1524	Sambucus racemosa L. subsp. kamtschatica	F	8	16	C	153	4.18	3.9	3
				1525	Sambucus racemosa L. subsp. kamtschatica	F	8	16	C	153	4.11	3.72	3
				1526	Sambucus racemosa L. subsp. kamtschatica	F	8	16	C	153	4.25	3.64	3
				1527	Sambucus racemosa L. subsp. kamtschatica	F	8	16	C	153	4.3	3.84	3
				1528	Sambucus racemosa L. subsp. kamtschatica	F	8	16	C	153	3.79	3.62	3
				1529	Sambucus racemosa L. subsp. kamtschatica	F	8	16	C	153	4.23	3.74	3
				1530	Sambucus racemosa L. subsp. kamtschatica	F	8	16	C	153	4.24	4.09	3
				1531	Sambucus racemosa L. subsp. kamtschatica	F	8	16	C	154	3.79	3.99	3	51	148
				1532	Sambucus racemosa L. subsp. kamtschatica	F	8	16	C	154	3.82	3.72	3
				1533	Sambucus racemosa L. subsp. kamtschatica	F	8	16	C	154	4.22	3.77	3
				1534	Sambucus racemosa L. subsp. kamtschatica	F	8	16	C	154	3.64	3.55	3
				1535	Sambucus racemosa L. subsp. kamtschatica	F	8	16	C	154	3.69	3.71	3
				1536	Sambucus racemosa L. subsp. kamtschatica	F	8	16	C	154	4.07	4.17	3
				1537	Sambucus racemosa L. subsp. kamtschatica	F	8	16	C	154	4.33	3.58	3
				1538	Sambucus racemosa L. subsp. kamtschatica	F	8	16	C	154	3.93	3.61	3
				1539	Sambucus racemosa L. subsp. kamtschatica	F	8	16	C	154	4.16	3.55	3
				1540	Sambucus racemosa L. subsp. kamtschatica	F	8	16	C	154	4.18	3.92	3
				1541	Sambucus racemosa L. subsp. kamtschatica	F	8	16	C	155	4.39	3.97	3	52	162
				1542	Sambucus racemosa L. subsp. kamtschatica	F	8	16	C	155	4.04	3.88	3
				1543	Sambucus racemosa L. subsp. kamtschatica	F	8	16	C	155	4.12	3.96	3
				1544	Sambucus racemosa L. subsp. kamtschatica	F	8	16	C	155	4.14	3.94	3
				1545	Sambucus racemosa L. subsp. kamtschatica	F	8	16	C	155	4.03	3.85	3
				1546	Sambucus racemosa L. subsp. kamtschatica	F	8	16	C	155	4.36	4.06	3
				1547	Sambucus racemosa L. subsp. kamtschatica	F	8	16	C	155	4.25	3.96	3
				1548	Sambucus racemosa L. subsp. kamtschatica	F	8	16	C	155	4.47	3.96	3
				1549	Sambucus racemosa L. subsp. kamtschatica	F	8	16	C	155	4.37	3.77	3
				1550	Sambucus racemosa L. subsp. kamtschatica	F	8	16	C	155	4.07	3.88	3
				1551	Sambucus racemosa L. subsp. kamtschatica	F	8	16	C	156	4.19	3.9	3	126	16
				1552	Sambucus racemosa L. subsp. kamtschatica	F	8	16	C	156	4.2	4.19	3
				1553	Sambucus racemosa L. subsp. kamtschatica	F	8	16	C	156	4.61	4.12	3
				1554	Sambucus racemosa L. subsp. kamtschatica	F	8	16	C	156	4.35	4.25	3
				1555	Sambucus racemosa L. subsp. kamtschatica	F	8	16	C	156	4.54	4.1	3
				1556	Sambucus racemosa L. subsp. kamtschatica	F	8	16	C	156	4.39	3.85	3
				1557	Sambucus racemosa L. subsp. kamtschatica	F	8	16	C	156	3.9	3.55	3
				1558	Sambucus racemosa L. subsp. kamtschatica	F	8	16	C	156	4.11	3.62	3
				1559	Sambucus racemosa L. subsp. kamtschatica	F	8	16	C	156	4.45	3.91	3
				1560	Sambucus racemosa L. subsp. kamtschatica	F	8	16	C	156	4.28	4.05	3
				1561	Sambucus racemosa L. subsp. kamtschatica	F	9	17	T	157	4.17	3.56	3	175	29	3.83
				1562	Sambucus racemosa L. subsp. kamtschatica	F	9	17	T	157	4	3.5	3
				1563	Sambucus racemosa L. subsp. kamtschatica	F	9	17	T	157	3.94	3.66	3
				1564	Sambucus racemosa L. subsp. kamtschatica	F	9	17	T	157	4.13	3.53	2
				1565	Sambucus racemosa L. subsp. kamtschatica	F	9	17	T	157	3.99	3.52	3
				1566	Sambucus racemosa L. subsp. kamtschatica	F	9	17	T	157	4.01	3.58	3
				1567	Sambucus racemosa L. subsp. kamtschatica	F	9	17	T	157	4.21	3.4	3
				1568	Sambucus racemosa L. subsp. kamtschatica	F	9	17	T	157	4.04	3.88	3
				1569	Sambucus racemosa L. subsp. kamtschatica	F	9	17	T	157	3.91	3.42	3
				1570	Sambucus racemosa L. subsp. kamtschatica	F	9	17	T	157	4.08	3.61	3
				1571	Sambucus racemosa L. subsp. kamtschatica	F	9	17	T	158	4.02	3.68	3	89	42
				1572	Sambucus racemosa L. subsp. kamtschatica	F	9	17	T	158	4.12	3.45	3
				1573	Sambucus racemosa L. subsp. kamtschatica	F	9	17	T	158	3.76	3.46	3
				1574	Sambucus racemosa L. subsp. kamtschatica	F	9	17	T	158	3.91	3.25	3
				1575	Sambucus racemosa L. subsp. kamtschatica	F	9	17	T	158	3.92	3.45	3
				1576	Sambucus racemosa L. subsp. kamtschatica	F	9	17	T	158	4.17	3.29	3
				1577	Sambucus racemosa L. subsp. kamtschatica	F	9	17	T	158	3.54	3.37	3
				1578	Sambucus racemosa L. subsp. kamtschatica	F	9	17	T	158	3.79	3.54	3
				1579	Sambucus racemosa L. subsp. kamtschatica	F	9	17	T	158	3.51	3.45	3
				1580	Sambucus racemosa L. subsp. kamtschatica	F	9	17	T	158	4.08	3.67	3
				1581	Sambucus racemosa L. subsp. kamtschatica	F	9	17	T	159	4	3.74	3	149	31
				1582	Sambucus racemosa L. subsp. kamtschatica	F	9	17	T	159	3.84	3.72	3
				1583	Sambucus racemosa L. subsp. kamtschatica	F	9	17	T	159	4.35	3.52	3
				1584	Sambucus racemosa L. subsp. kamtschatica	F	9	17	T	159	4.16	3.85	3
				1585	Sambucus racemosa L. subsp. kamtschatica	F	9	17	T	159	3.77	4.05	3
				1586	Sambucus racemosa L. subsp. kamtschatica	F	9	17	T	159	3.84	3.76	3
				1587	Sambucus racemosa L. subsp. kamtschatica	F	9	17	T	159	4.13	4.11	3
				1588	Sambucus racemosa L. subsp. kamtschatica	F	9	17	T	159	3.83	3.76	3
				1589	Sambucus racemosa L. subsp. kamtschatica	F	9	17	T	159	3.28	3.96	3
				1590	Sambucus racemosa L. subsp. kamtschatica	F	9	17	T	159	3.65	3.96	3
				1591	Sambucus racemosa L. subsp. kamtschatica	F	9	17	T	160	4.26	3.72	3	219	30
				1592	Sambucus racemosa L. subsp. kamtschatica	F	9	17	T	160	4.39	4.11	3
				1593	Sambucus racemosa L. subsp. kamtschatica	F	9	17	T	160	4.36	3.84	3
				1594	Sambucus racemosa L. subsp. kamtschatica	F	9	17	T	160	4.18	3.84	3
				1595	Sambucus racemosa L. subsp. kamtschatica	F	9	17	T	160	3.45	3.96	3
				1596	Sambucus racemosa L. subsp. kamtschatica	F	9	17	T	160	3.23	4.01	3
				1597	Sambucus racemosa L. subsp. kamtschatica	F	9	17	T	160	3.94	3.67	3
				1598	Sambucus racemosa L. subsp. kamtschatica	F	9	17	T	160	3.77	3.44	3
				1599	Sambucus racemosa L. subsp. kamtschatica	F	9	17	T	160	4.26	3.64	3
				1600	Sambucus racemosa L. subsp. kamtschatica	F	9	17	T	160	4.39	3.7	3
				1601	Sambucus racemosa L. subsp. kamtschatica	F	9	17	T	161	4.2	3.97	3	203	34
				1602	Sambucus racemosa L. subsp. kamtschatica	F	9	17	T	161	3.69	3.72	3
				1603	Sambucus racemosa L. subsp. kamtschatica	F	9	17	T	161	4.05	3.64	3
				1604	Sambucus racemosa L. subsp. kamtschatica	F	9	17	T	161	4.26	3.92	3
				1605	Sambucus racemosa L. subsp. kamtschatica	F	9	17	T	161	3.86	3.77	3
				1606	Sambucus racemosa L. subsp. kamtschatica	F	9	17	T	161	3.46	3.8	3
				1607	Sambucus racemosa L. subsp. kamtschatica	F	9	17	T	161	3.89	4.07	3
				1608	Sambucus racemosa L. subsp. kamtschatica	F	9	17	T	161	3.87	3.76	3
				1609	Sambucus racemosa L. subsp. kamtschatica	F	9	17	T	161	3.74	4.13	3
				1610	Sambucus racemosa L. subsp. kamtschatica	F	9	17	T	161	4.25	3.84	3
				1611	Sambucus racemosa L. subsp. kamtschatica	F	9	17	T	162	4.07	3.18	3	151	18
				1612	Sambucus racemosa L. subsp. kamtschatica	F	9	17	T	162	3.85	3.45	3
				1613	Sambucus racemosa L. subsp. kamtschatica	F	9	17	T	162	3.23	3.11	3
				1614	Sambucus racemosa L. subsp. kamtschatica	F	9	17	T	162	3.66	3.34	3
				1615	Sambucus racemosa L. subsp. kamtschatica	F	9	17	T	162	3.95	3.59	3
				1616	Sambucus racemosa L. subsp. kamtschatica	F	9	17	T	162	3.95	3.25	3
				1617	Sambucus racemosa L. subsp. kamtschatica	F	9	17	T	162	3.62	3.43	3
				1618	Sambucus racemosa L. subsp. kamtschatica	F	9	17	T	162	3.93	3.36	3
				1619	Sambucus racemosa L. subsp. kamtschatica	F	9	17	T	162	3.53	3.23	3
				1620	Sambucus racemosa L. subsp. kamtschatica	F	9	17	T	162	3.27	3.27	3
				1621	Sambucus racemosa L. subsp. kamtschatica	F	9	17	T	163	4.03	3.6	3	101	38
				1622	Sambucus racemosa L. subsp. kamtschatica	F	9	17	T	163	4.05	3.71	3
				1623	Sambucus racemosa L. subsp. kamtschatica	F	9	17	T	163	3.47	3.51	3
				1624	Sambucus racemosa L. subsp. kamtschatica	F	9	17	T	163	3.5	3.57	3
				1625	Sambucus racemosa L. subsp. kamtschatica	F	9	17	T	163	3.94	3.51	3
				1626	Sambucus racemosa L. subsp. kamtschatica	F	9	17	T	163	3.96	3.52	3
				1627	Sambucus racemosa L. subsp. kamtschatica	F	9	17	T	163	3.85	3.4	3
				1628	Sambucus racemosa L. subsp. kamtschatica	F	9	17	T	163	3.67	3.66	3
				1629	Sambucus racemosa L. subsp. kamtschatica	F	9	17	T	163	3.51	3.51	3
				1630	Sambucus racemosa L. subsp. kamtschatica	F	9	17	T	163	3.72	3.54	3
				1631	Sambucus racemosa L. subsp. kamtschatica	F	9	17	T	164	3.8	3.48	3	214	27
				1632	Sambucus racemosa L. subsp. kamtschatica	F	9	17	T	164	3.14	3.4	3
				1633	Sambucus racemosa L. subsp. kamtschatica	F	9	17	T	164	3.27	3.65	3
				1634	Sambucus racemosa L. subsp. kamtschatica	F	9	17	T	164	4.25	3.55	3
				1635	Sambucus racemosa L. subsp. kamtschatica	F	9	17	T	164	4.16	3.78	3
				1636	Sambucus racemosa L. subsp. kamtschatica	F	9	17	T	164	4.02	3.64	3
				1637	Sambucus racemosa L. subsp. kamtschatica	F	9	17	T	164	3.61	3.52	3
				1638	Sambucus racemosa L. subsp. kamtschatica	F	9	17	T	164	3.82	3.64	3
				1639	Sambucus racemosa L. subsp. kamtschatica	F	9	17	T	164	3.87	3.81	3
				1640	Sambucus racemosa L. subsp. kamtschatica	F	9	17	T	164	3.58	3.54	3
				1641	Sambucus racemosa L. subsp. kamtschatica	F	9	17	T	165	3.95	3.67	3	100	26
				1642	Sambucus racemosa L. subsp. kamtschatica	F	9	17	T	165	3.98	3.63	3
				1643	Sambucus racemosa L. subsp. kamtschatica	F	9	17	T	165	3.93	3.76	3
				1644	Sambucus racemosa L. subsp. kamtschatica	F	9	17	T	165	3.78	3.52	3
				1645	Sambucus racemosa L. subsp. kamtschatica	F	9	17	T	165	4.11	3.49	3
				1646	Sambucus racemosa L. subsp. kamtschatica	F	9	17	T	165	3.78	3.58	3
				1647	Sambucus racemosa L. subsp. kamtschatica	F	9	17	T	165	4.08	3.48	3
				1648	Sambucus racemosa L. subsp. kamtschatica	F	9	17	T	165	4.04	3.57	3
				1649	Sambucus racemosa L. subsp. kamtschatica	F	9	17	T	165	4.23	3.65	3
				1650	Sambucus racemosa L. subsp. kamtschatica	F	9	17	T	165	4.15	3.67	3
				1651	Sambucus racemosa L. subsp. kamtschatica	F	9	17	T	166	3.38	3.35	3	216	39
				1652	Sambucus racemosa L. subsp. kamtschatica	F	9	17	T	166	3.85	3.54	3
				1653	Sambucus racemosa L. subsp. kamtschatica	F	9	17	T	166	3.89	3.34	3
				1654	Sambucus racemosa L. subsp. kamtschatica	F	9	17	T	166	3.8	3.3	3
				1655	Sambucus racemosa L. subsp. kamtschatica	F	9	17	T	166	3.95	3.73	3
				1656	Sambucus racemosa L. subsp. kamtschatica	F	9	17	T	166	3.99	3.6	3
				1657	Sambucus racemosa L. subsp. kamtschatica	F	9	17	T	166	3.79	3.74	3
				1658	Sambucus racemosa L. subsp. kamtschatica	F	9	17	T	166	4.02	3.36	3
				1659	Sambucus racemosa L. subsp. kamtschatica	F	9	17	T	166	3.57	3.3	3
				1660	Sambucus racemosa L. subsp. kamtschatica	F	9	17	T	166	4.03	3.64	3
				1661	Sambucus racemosa L. subsp. kamtschatica	F	9	18	C	167	3.76	3.94	3	207	52	3.85
				1662	Sambucus racemosa L. subsp. kamtschatica	F	9	18	C	167	3.62	3.88	3
				1663	Sambucus racemosa L. subsp. kamtschatica	F	9	18	C	167	3.29	3.44	3
				1664	Sambucus racemosa L. subsp. kamtschatica	F	9	18	C	167	3.78	3.75	3
				1665	Sambucus racemosa L. subsp. kamtschatica	F	9	18	C	167	3.41	3.7	3
				1666	Sambucus racemosa L. subsp. kamtschatica	F	9	18	C	167	3.51	3.94	3
				1667	Sambucus racemosa L. subsp. kamtschatica	F	9	18	C	167	3.69	3.83	2
				1668	Sambucus racemosa L. subsp. kamtschatica	F	9	18	C	167	3.3	3.58	3
				1669	Sambucus racemosa L. subsp. kamtschatica	F	9	18	C	167	4.05	3.89	3
				1670	Sambucus racemosa L. subsp. kamtschatica	F	9	18	C	167	3.79	3.47	3
				1671	Sambucus racemosa L. subsp. kamtschatica	F	9	18	C	168	3.41	3.45	3	97	54
				1672	Sambucus racemosa L. subsp. kamtschatica	F	9	18	C	168	3.4	3.4	3
				1673	Sambucus racemosa L. subsp. kamtschatica	F	9	18	C	168	3.91	3.4	3
				1674	Sambucus racemosa L. subsp. kamtschatica	F	9	18	C	168	3.7	3.45	3
				1675	Sambucus racemosa L. subsp. kamtschatica	F	9	18	C	168	3.57	3.51	3
				1676	Sambucus racemosa L. subsp. kamtschatica	F	9	18	C	168	3.58	3.26	3
				1677	Sambucus racemosa L. subsp. kamtschatica	F	9	18	C	168	3.45	3.3	3
				1678	Sambucus racemosa L. subsp. kamtschatica	F	9	18	C	168	3.74	3.59	3
				1679	Sambucus racemosa L. subsp. kamtschatica	F	9	18	C	168	3.5	3.42	3
				1680	Sambucus racemosa L. subsp. kamtschatica	F	9	18	C	168	3.81	3.54	3
				1681	Sambucus racemosa L. subsp. kamtschatica	F	9	18	C	169	4.03	4.12	3	134	56
				1682	Sambucus racemosa L. subsp. kamtschatica	F	9	18	C	169	3.51	3.88	3
				1683	Sambucus racemosa L. subsp. kamtschatica	F	9	18	C	169	3.38	3.29	3
				1684	Sambucus racemosa L. subsp. kamtschatica	F	9	18	C	169	3.66	3.56	3
				1685	Sambucus racemosa L. subsp. kamtschatica	F	9	18	C	169	3.27	3.68	3
				1686	Sambucus racemosa L. subsp. kamtschatica	F	9	18	C	169	4.21	4.17	3
				1687	Sambucus racemosa L. subsp. kamtschatica	F	9	18	C	169	3.39	3.67	3
				1688	Sambucus racemosa L. subsp. kamtschatica	F	9	18	C	169	3.43	3.53	3
				1689	Sambucus racemosa L. subsp. kamtschatica	F	9	18	C	169	3.68	3.26	3
				1690	Sambucus racemosa L. subsp. kamtschatica	F	9	18	C	169	4.09	4.07	3
				1691	Sambucus racemosa L. subsp. kamtschatica	F	9	18	C	170	3.24	3.56	3	114	65
				1692	Sambucus racemosa L. subsp. kamtschatica	F	9	18	C	170	3.31	3.55	3
				1693	Sambucus racemosa L. subsp. kamtschatica	F	9	18	C	170	3.21	3.45	3
				1694	Sambucus racemosa L. subsp. kamtschatica	F	9	18	C	170	3.43	3.79	3
				1695	Sambucus racemosa L. subsp. kamtschatica	F	9	18	C	170	3.64	3.7	3
				1696	Sambucus racemosa L. subsp. kamtschatica	F	9	18	C	170	3.49	3.65	3
				1697	Sambucus racemosa L. subsp. kamtschatica	F	9	18	C	170	3.47	3.29	3
				1698	Sambucus racemosa L. subsp. kamtschatica	F	9	18	C	170	3.38	3.38	3
				1699	Sambucus racemosa L. subsp. kamtschatica	F	9	18	C	170	3.35	3.19	3
				1700	Sambucus racemosa L. subsp. kamtschatica	F	9	18	C	170	3.53	3.62	3
				1701	Sambucus racemosa L. subsp. kamtschatica	F	9	18	C	171	3.95	3.74	3	43	86
				1702	Sambucus racemosa L. subsp. kamtschatica	F	9	18	C	171	3.83	3.59	3
				1703	Sambucus racemosa L. subsp. kamtschatica	F	9	18	C	171	3.47	3.34	3
				1704	Sambucus racemosa L. subsp. kamtschatica	F	9	18	C	171	3.37	3.74	3
				1705	Sambucus racemosa L. subsp. kamtschatica	F	9	18	C	171	3.54	3.45	3
				1706	Sambucus racemosa L. subsp. kamtschatica	F	9	18	C	171	3.3	3.71	3
				1707	Sambucus racemosa L. subsp. kamtschatica	F	9	18	C	171	3.07	3.27	2
				1708	Sambucus racemosa L. subsp. kamtschatica	F	9	18	C	171	3.68	3.28	3
				1709	Sambucus racemosa L. subsp. kamtschatica	F	9	18	C	171	3.74	3.36	3
				1710	Sambucus racemosa L. subsp. kamtschatica	F	9	18	C	171	3.72	3.53	3
				1711	Sambucus racemosa L. subsp. kamtschatica	F	9	18	C	172	3.96	3.65	3	171	53
				1712	Sambucus racemosa L. subsp. kamtschatica	F	9	18	C	172	3.73	3.88	3
				1713	Sambucus racemosa L. subsp. kamtschatica	F	9	18	C	172	3.75	3.73	3
				1714	Sambucus racemosa L. subsp. kamtschatica	F	9	18	C	172	3.59	3.7	3
				1715	Sambucus racemosa L. subsp. kamtschatica	F	9	18	C	172	3.78	3.94	3
				1716	Sambucus racemosa L. subsp. kamtschatica	F	9	18	C	172	3.68	3.76	3
				1717	Sambucus racemosa L. subsp. kamtschatica	F	9	18	C	172	3.77	3.91	3
				1718	Sambucus racemosa L. subsp. kamtschatica	F	9	18	C	172	3.68	3.84	3
				1719	Sambucus racemosa L. subsp. kamtschatica	F	9	18	C	172	3.77	3.98	3
				1720	Sambucus racemosa L. subsp. kamtschatica	F	9	18	C	172	4.12	3.54	3
				1721	Sambucus racemosa L. subsp. kamtschatica	F	9	18	C	173	3.78	3.6	3	304	108
				1722	Sambucus racemosa L. subsp. kamtschatica	F	9	18	C	173	3.67	3.4	3
				1723	Sambucus racemosa L. subsp. kamtschatica	F	9	18	C	173	3.74	3.92	3
				1724	Sambucus racemosa L. subsp. kamtschatica	F	9	18	C	173	3.69	3.57	3
				1725	Sambucus racemosa L. subsp. kamtschatica	F	9	18	C	173	3.85	3.6	3
				1726	Sambucus racemosa L. subsp. kamtschatica	F	9	18	C	173	3.6	3.61	3
				1727	Sambucus racemosa L. subsp. kamtschatica	F	9	18	C	173	3.42	3.78	3
				1728	Sambucus racemosa L. subsp. kamtschatica	F	9	18	C	173	3.63	3.79	3
				1729	Sambucus racemosa L. subsp. kamtschatica	F	9	18	C	173	3.91	4.13	3
				1730	Sambucus racemosa L. subsp. kamtschatica	F	9	18	C	173	3.57	3.2	3
				1731	Sambucus racemosa L. subsp. kamtschatica	F	9	18	C	174	4	3.75	3	150	84
				1732	Sambucus racemosa L. subsp. kamtschatica	F	9	18	C	174	4.49	3.92	3
				1733	Sambucus racemosa L. subsp. kamtschatica	F	9	18	C	174	4.02	3.85	3
				1734	Sambucus racemosa L. subsp. kamtschatica	F	9	18	C	174	3.94	3.72	3
				1735	Sambucus racemosa L. subsp. kamtschatica	F	9	18	C	174	3.68	4.08	3
				1736	Sambucus racemosa L. subsp. kamtschatica	F	9	18	C	174	4.34	3.82	3
				1737	Sambucus racemosa L. subsp. kamtschatica	F	9	18	C	174	4.09	3.86	3
				1738	Sambucus racemosa L. subsp. kamtschatica	F	9	18	C	174	4.2	4.11	3
				1739	Sambucus racemosa L. subsp. kamtschatica	F	9	18	C	174	3.92	3.96	3
				1740	Sambucus racemosa L. subsp. kamtschatica	F	9	18	C	174	4.32	3.9	3
				1741	Sambucus racemosa L. subsp. kamtschatica	F	9	18	C	175	3.62	3.43	3	113	25
				1742	Sambucus racemosa L. subsp. kamtschatica	F	9	18	C	175	3.47	3.35	3
				1743	Sambucus racemosa L. subsp. kamtschatica	F	9	18	C	175	3.56	3.53	3
				1744	Sambucus racemosa L. subsp. kamtschatica	F	9	18	C	175	3.16	3.32	3
				1745	Sambucus racemosa L. subsp. kamtschatica	F	9	18	C	175	3.43	3.43	3
				1746	Sambucus racemosa L. subsp. kamtschatica	F	9	18	C	175	3.31	3.53	3
				1747	Sambucus racemosa L. subsp. kamtschatica	F	9	18	C	175	3.42	3.61	3
				1748	Sambucus racemosa L. subsp. kamtschatica	F	9	18	C	175	3.32	3.52	2
				1749	Sambucus racemosa L. subsp. kamtschatica	F	9	18	C	175	3.46	3.32	3
				1750	Sambucus racemosa L. subsp. kamtschatica	F	9	18	C	175	3.44	3.29	3
				1751	Sambucus racemosa L. subsp. kamtschatica	F	9	18	C	176	4.05	3.92	3	71	62
				1752	Sambucus racemosa L. subsp. kamtschatica	F	9	18	C	176	3.82	3.52	3
				1753	Sambucus racemosa L. subsp. kamtschatica	F	9	18	C	176	3.61	4.07	3
				1754	Sambucus racemosa L. subsp. kamtschatica	F	9	18	C	176	3.81	4.05	3
				1755	Sambucus racemosa L. subsp. kamtschatica	F	9	18	C	176	3.56	3.37	3
				1756	Sambucus racemosa L. subsp. kamtschatica	F	9	18	C	176	3.8	3.61	3
				1757	Sambucus racemosa L. subsp. kamtschatica	F	9	18	C	176	3.95	4.01	3
				1758	Sambucus racemosa L. subsp. kamtschatica	F	9	18	C	176	3.52	3.49	3
				1759	Sambucus racemosa L. subsp. kamtschatica	F	9	18	C	176	3.53	3.34	3
				1760	Sambucus racemosa L. subsp. kamtschatica	F	9	18	C	176	3.42	3.69	3
				1761	Sambucus racemosa L. subsp. kamtschatica	F	10	19	T	177			3	144	29	3.68
				1762	Sambucus racemosa L. subsp. kamtschatica	F	10	19	T	177			3
				1763	Sambucus racemosa L. subsp. kamtschatica	F	10	19	T	177			3
				1764	Sambucus racemosa L. subsp. kamtschatica	F	10	19	T	177			2
				1765	Sambucus racemosa L. subsp. kamtschatica	F	10	19	T	177			3
				1766	Sambucus racemosa L. subsp. kamtschatica	F	10	19	T	177			3
				1767	Sambucus racemosa L. subsp. kamtschatica	F	10	19	T	177			3
				1768	Sambucus racemosa L. subsp. kamtschatica	F	10	19	T	177			3
				1769	Sambucus racemosa L. subsp. kamtschatica	F	10	19	T	177			3
				1770	Sambucus racemosa L. subsp. kamtschatica	F	10	19	T	177			3
				1771	Sambucus racemosa L. subsp. kamtschatica	F	10	19	T	178			3	151	50
				1772	Sambucus racemosa L. subsp. kamtschatica	F	10	19	T	178			3
				1773	Sambucus racemosa L. subsp. kamtschatica	F	10	19	T	178			3
				1774	Sambucus racemosa L. subsp. kamtschatica	F	10	19	T	178			3
				1775	Sambucus racemosa L. subsp. kamtschatica	F	10	19	T	178			3
				1776	Sambucus racemosa L. subsp. kamtschatica	F	10	19	T	178			3
				1777	Sambucus racemosa L. subsp. kamtschatica	F	10	19	T	178			3
				1778	Sambucus racemosa L. subsp. kamtschatica	F	10	19	T	178			3
				1779	Sambucus racemosa L. subsp. kamtschatica	F	10	19	T	178			3
				1780	Sambucus racemosa L. subsp. kamtschatica	F	10	19	T	178			3
				1781	Sambucus racemosa L. subsp. kamtschatica	F	10	19	T	179			3	243	142
				1782	Sambucus racemosa L. subsp. kamtschatica	F	10	19	T	179			3
				1783	Sambucus racemosa L. subsp. kamtschatica	F	10	19	T	179			3
				1784	Sambucus racemosa L. subsp. kamtschatica	F	10	19	T	179			3
				1785	Sambucus racemosa L. subsp. kamtschatica	F	10	19	T	179			3
				1786	Sambucus racemosa L. subsp. kamtschatica	F	10	19	T	179			3
				1787	Sambucus racemosa L. subsp. kamtschatica	F	10	19	T	179			3
				1788	Sambucus racemosa L. subsp. kamtschatica	F	10	19	T	179			3
				1789	Sambucus racemosa L. subsp. kamtschatica	F	10	19	T	179			3
				1790	Sambucus racemosa L. subsp. kamtschatica	F	10	19	T	179			3
				1791	Sambucus racemosa L. subsp. kamtschatica	F	10	19	T	180			3	106	36
				1792	Sambucus racemosa L. subsp. kamtschatica	F	10	19	T	180			3
				1793	Sambucus racemosa L. subsp. kamtschatica	F	10	19	T	180			3
				1794	Sambucus racemosa L. subsp. kamtschatica	F	10	19	T	180			3
				1795	Sambucus racemosa L. subsp. kamtschatica	F	10	19	T	180			3
				1796	Sambucus racemosa L. subsp. kamtschatica	F	10	19	T	180			3
				1797	Sambucus racemosa L. subsp. kamtschatica	F	10	19	T	180			3
				1798	Sambucus racemosa L. subsp. kamtschatica	F	10	19	T	180			3
				1799	Sambucus racemosa L. subsp. kamtschatica	F	10	19	T	180			3
				1800	Sambucus racemosa L. subsp. kamtschatica	F	10	19	T	180			3
				1801	Sambucus racemosa L. subsp. kamtschatica	F	10	19	T	181			3	156	139
				1802	Sambucus racemosa L. subsp. kamtschatica	F	10	19	T	181			3
				1803	Sambucus racemosa L. subsp. kamtschatica	F	10	19	T	181			3
				1804	Sambucus racemosa L. subsp. kamtschatica	F	10	19	T	181			3
				1805	Sambucus racemosa L. subsp. kamtschatica	F	10	19	T	181			3
				1806	Sambucus racemosa L. subsp. kamtschatica	F	10	19	T	181			3
				1807	Sambucus racemosa L. subsp. kamtschatica	F	10	19	T	181			3
				1808	Sambucus racemosa L. subsp. kamtschatica	F	10	19	T	181			3
				1809	Sambucus racemosa L. subsp. kamtschatica	F	10	19	T	181			3
				1810	Sambucus racemosa L. subsp. kamtschatica	F	10	19	T	181			3
				1811	Sambucus racemosa L. subsp. kamtschatica	F	10	19	T	182			3	332	80
				1812	Sambucus racemosa L. subsp. kamtschatica	F	10	19	T	182			3
				1813	Sambucus racemosa L. subsp. kamtschatica	F	10	19	T	182			3
				1814	Sambucus racemosa L. subsp. kamtschatica	F	10	19	T	182			3
				1815	Sambucus racemosa L. subsp. kamtschatica	F	10	19	T	182			3
				1816	Sambucus racemosa L. subsp. kamtschatica	F	10	19	T	182			3
				1817	Sambucus racemosa L. subsp. kamtschatica	F	10	19	T	182			3
				1818	Sambucus racemosa L. subsp. kamtschatica	F	10	19	T	182			3
				1819	Sambucus racemosa L. subsp. kamtschatica	F	10	19	T	182			3
				1820	Sambucus racemosa L. subsp. kamtschatica	F	10	19	T	182			3
				1821	Sambucus racemosa L. subsp. kamtschatica	F	10	19	T	183			3	125	90
				1822	Sambucus racemosa L. subsp. kamtschatica	F	10	19	T	183			3
				1823	Sambucus racemosa L. subsp. kamtschatica	F	10	19	T	183			3
				1824	Sambucus racemosa L. subsp. kamtschatica	F	10	19	T	183			3
				1825	Sambucus racemosa L. subsp. kamtschatica	F	10	19	T	183			3
				1826	Sambucus racemosa L. subsp. kamtschatica	F	10	19	T	183			3
				1827	Sambucus racemosa L. subsp. kamtschatica	F	10	19	T	183			3
				1828	Sambucus racemosa L. subsp. kamtschatica	F	10	19	T	183			3
				1829	Sambucus racemosa L. subsp. kamtschatica	F	10	19	T	183			3
				1830	Sambucus racemosa L. subsp. kamtschatica	F	10	19	T	183			3
				1831	Sambucus racemosa L. subsp. kamtschatica	F	10	20	C	184			3	112	79	2.85
				1832	Sambucus racemosa L. subsp. kamtschatica	F	10	20	C	184			3
				1833	Sambucus racemosa L. subsp. kamtschatica	F	10	20	C	184			3
				1834	Sambucus racemosa L. subsp. kamtschatica	F	10	20	C	184			2
				1835	Sambucus racemosa L. subsp. kamtschatica	F	10	20	C	184			3
				1836	Sambucus racemosa L. subsp. kamtschatica	F	10	20	C	184			3
				1837	Sambucus racemosa L. subsp. kamtschatica	F	10	20	C	184			3
				1838	Sambucus racemosa L. subsp. kamtschatica	F	10	20	C	184			3
				1839	Sambucus racemosa L. subsp. kamtschatica	F	10	20	C	184			3
				1840	Sambucus racemosa L. subsp. kamtschatica	F	10	20	C	184			3
				1841	Sambucus racemosa L. subsp. kamtschatica	F	10	20	C	185			3	134	83
				1842	Sambucus racemosa L. subsp. kamtschatica	F	10	20	C	185			3
				1843	Sambucus racemosa L. subsp. kamtschatica	F	10	20	C	185			3
				1844	Sambucus racemosa L. subsp. kamtschatica	F	10	20	C	185			3
				1845	Sambucus racemosa L. subsp. kamtschatica	F	10	20	C	185			3
				1846	Sambucus racemosa L. subsp. kamtschatica	F	10	20	C	185			3
				1847	Sambucus racemosa L. subsp. kamtschatica	F	10	20	C	185			3
				1848	Sambucus racemosa L. subsp. kamtschatica	F	10	20	C	185			3
				1849	Sambucus racemosa L. subsp. kamtschatica	F	10	20	C	185			3
				1850	Sambucus racemosa L. subsp. kamtschatica	F	10	20	C	185			3
				1851	Sambucus racemosa L. subsp. kamtschatica	F	10	20	C	186			3	211	138
				1852	Sambucus racemosa L. subsp. kamtschatica	F	10	20	C	186			3
				1853	Sambucus racemosa L. subsp. kamtschatica	F	10	20	C	186			3
				1854	Sambucus racemosa L. subsp. kamtschatica	F	10	20	C	186			3
				1855	Sambucus racemosa L. subsp. kamtschatica	F	10	20	C	186			3
				1856	Sambucus racemosa L. subsp. kamtschatica	F	10	20	C	186			3
				1857	Sambucus racemosa L. subsp. kamtschatica	F	10	20	C	186			3
				1858	Sambucus racemosa L. subsp. kamtschatica	F	10	20	C	186			3
				1859	Sambucus racemosa L. subsp. kamtschatica	F	10	20	C	186			3
				1860	Sambucus racemosa L. subsp. kamtschatica	F	10	20	C	186			3
				1861	Sambucus racemosa L. subsp. kamtschatica	F	10	20	C	187			3	142	163
				1862	Sambucus racemosa L. subsp. kamtschatica	F	10	20	C	187			3
				1863	Sambucus racemosa L. subsp. kamtschatica	F	10	20	C	187			3
				1864	Sambucus racemosa L. subsp. kamtschatica	F	10	20	C	187			3
				1865	Sambucus racemosa L. subsp. kamtschatica	F	10	20	C	187			3
				1866	Sambucus racemosa L. subsp. kamtschatica	F	10	20	C	187			3
				1867	Sambucus racemosa L. subsp. kamtschatica	F	10	20	C	187			3
				1868	Sambucus racemosa L. subsp. kamtschatica	F	10	20	C	187			3
				1869	Sambucus racemosa L. subsp. kamtschatica	F	10	20	C	187			3
				1870	Sambucus racemosa L. subsp. kamtschatica	F	10	20	C	187			3
				1871	Sambucus racemosa L. subsp. kamtschatica	F	10	20	C	188			3	142	64
				1872	Sambucus racemosa L. subsp. kamtschatica	F	10	20	C	188			3
				1873	Sambucus racemosa L. subsp. kamtschatica	F	10	20	C	188			3
				1874	Sambucus racemosa L. subsp. kamtschatica	F	10	20	C	188			3
				1875	Sambucus racemosa L. subsp. kamtschatica	F	10	20	C	188			3
				1876	Sambucus racemosa L. subsp. kamtschatica	F	10	20	C	188			3
				1877	Sambucus racemosa L. subsp. kamtschatica	F	10	20	C	188			3
				1878	Sambucus racemosa L. subsp. kamtschatica	F	10	20	C	188			3
				1879	Sambucus racemosa L. subsp. kamtschatica	F	10	20	C	188			3
				1880	Sambucus racemosa L. subsp. kamtschatica	F	10	20	C	188			3
				1881	Sambucus racemosa L. subsp. kamtschatica	F	10	20	C	189			3	62	87
				1882	Sambucus racemosa L. subsp. kamtschatica	F	10	20	C	189			3
				1883	Sambucus racemosa L. subsp. kamtschatica	F	10	20	C	189			3
				1884	Sambucus racemosa L. subsp. kamtschatica	F	10	20	C	189			3
				1885	Sambucus racemosa L. subsp. kamtschatica	F	10	20	C	189			3
				1886	Sambucus racemosa L. subsp. kamtschatica	F	10	20	C	189			3
				1887	Sambucus racemosa L. subsp. kamtschatica	F	10	20	C	189			3
				1888	Sambucus racemosa L. subsp. kamtschatica	F	10	20	C	189			3
				1889	Sambucus racemosa L. subsp. kamtschatica	F	10	20	C	189			3
				1890	Sambucus racemosa L. subsp. kamtschatica	F	10	20	C	189			3
				1891	Sambucus racemosa L. subsp. kamtschatica	F	10	20	C	190			3	155	107
				1892	Sambucus racemosa L. subsp. kamtschatica	F	10	20	C	190			3
				1893	Sambucus racemosa L. subsp. kamtschatica	F	10	20	C	190			3
				1894	Sambucus racemosa L. subsp. kamtschatica	F	10	20	C	190			3
				1895	Sambucus racemosa L. subsp. kamtschatica	F	10	20	C	190			3
				1896	Sambucus racemosa L. subsp. kamtschatica	F	10	20	C	190			3
				1897	Sambucus racemosa L. subsp. kamtschatica	F	10	20	C	190			3
				1898	Sambucus racemosa L. subsp. kamtschatica	F	10	20	C	190			3
				1899	Sambucus racemosa L. subsp. kamtschatica	F	10	20	C	190			3
				1900	Sambucus racemosa L. subsp. kamtschatica	F	10	20	C	190			3
				1901	Sambucus racemosa L. subsp. kamtschatica	F	10	20	C	191			3	113	118
				1902	Sambucus racemosa L. subsp. kamtschatica	F	10	20	C	191			3
				1903	Sambucus racemosa L. subsp. kamtschatica	F	10	20	C	191			3
				1904	Sambucus racemosa L. subsp. kamtschatica	F	10	20	C	191			3
				1905	Sambucus racemosa L. subsp. kamtschatica	F	10	20	C	191			3
				1906	Sambucus racemosa L. subsp. kamtschatica	F	10	20	C	191			3
				1907	Sambucus racemosa L. subsp. kamtschatica	F	10	20	C	191			3
				1908	Sambucus racemosa L. subsp. kamtschatica	F	10	20	C	191			3
				1909	Sambucus racemosa L. subsp. kamtschatica	F	10	20	C	191			3
				1910	Sambucus racemosa L. subsp. kamtschatica	F	10	20	C	191			3
				1911	Sambucus racemosa L. subsp. kamtschatica	F	10	20	C	192			3	92	64
				1912	Sambucus racemosa L. subsp. kamtschatica	F	10	20	C	192			3
				1913	Sambucus racemosa L. subsp. kamtschatica	F	10	20	C	192			3
				1914	Sambucus racemosa L. subsp. kamtschatica	F	10	20	C	192			3
				1915	Sambucus racemosa L. subsp. kamtschatica	F	10	20	C	192			3
				1916	Sambucus racemosa L. subsp. kamtschatica	F	10	20	C	192			2
				1917	Sambucus racemosa L. subsp. kamtschatica	F	10	20	C	192			3
				1918	Sambucus racemosa L. subsp. kamtschatica	F	10	20	C	192			3
				1919	Sambucus racemosa L. subsp. kamtschatica	F	10	20	C	192			3
				1920	Sambucus racemosa L. subsp. kamtschatica	F	10	20	C	192			3
				1921	Sambucus racemosa L. subsp. kamtschatica	F	10	20	C	193			3	244	79
				1922	Sambucus racemosa L. subsp. kamtschatica	F	10	20	C	193			3
				1923	Sambucus racemosa L. subsp. kamtschatica	F	10	20	C	193			3
				1924	Sambucus racemosa L. subsp. kamtschatica	F	10	20	C	193			3
				1925	Sambucus racemosa L. subsp. kamtschatica	F	10	20	C	193			3
				1926	Sambucus racemosa L. subsp. kamtschatica	F	10	20	C	193			3
				1927	Sambucus racemosa L. subsp. kamtschatica	F	10	20	C	193			3
				1928	Sambucus racemosa L. subsp. kamtschatica	F	10	20	C	193			3
				1929	Sambucus racemosa L. subsp. kamtschatica	F	10	20	C	193			3
				1930	Sambucus racemosa L. subsp. kamtschatica	F	10	20	C	193			3
				1931	Sambucus racemosa L. subsp. kamtschatica	F	11	21	T	194			3	104	90	2.21
				1932	Sambucus racemosa L. subsp. kamtschatica	F	11	21	T	194			3
				1933	Sambucus racemosa L. subsp. kamtschatica	F	11	21	T	194			3
				1934	Sambucus racemosa L. subsp. kamtschatica	F	11	21	T	194			3
				1935	Sambucus racemosa L. subsp. kamtschatica	F	11	21	T	194			3
				1936	Sambucus racemosa L. subsp. kamtschatica	F	11	21	T	194			3
				1937	Sambucus racemosa L. subsp. kamtschatica	F	11	21	T	194			3
				1938	Sambucus racemosa L. subsp. kamtschatica	F	11	21	T	194			3
				1939	Sambucus racemosa L. subsp. kamtschatica	F	11	21	T	194			3
				1940	Sambucus racemosa L. subsp. kamtschatica	F	11	21	T	194			3
				1941	Sambucus racemosa L. subsp. kamtschatica	F	11	21	T	195			3	181	33
				1942	Sambucus racemosa L. subsp. kamtschatica	F	11	21	T	195			3
				1943	Sambucus racemosa L. subsp. kamtschatica	F	11	21	T	195			3
				1944	Sambucus racemosa L. subsp. kamtschatica	F	11	21	T	195			3
				1945	Sambucus racemosa L. subsp. kamtschatica	F	11	21	T	195			3
				1946	Sambucus racemosa L. subsp. kamtschatica	F	11	21	T	195			3
				1947	Sambucus racemosa L. subsp. kamtschatica	F	11	21	T	195			3
				1948	Sambucus racemosa L. subsp. kamtschatica	F	11	21	T	195			3
				1949	Sambucus racemosa L. subsp. kamtschatica	F	11	21	T	195			3
				1950	Sambucus racemosa L. subsp. kamtschatica	F	11	21	T	195			3
				1951	Sambucus racemosa L. subsp. kamtschatica	F	11	21	T	196			3	48	42
				1952	Sambucus racemosa L. subsp. kamtschatica	F	11	21	T	196			2
				1953	Sambucus racemosa L. subsp. kamtschatica	F	11	21	T	196			3
				1954	Sambucus racemosa L. subsp. kamtschatica	F	11	21	T	196			3
				1955	Sambucus racemosa L. subsp. kamtschatica	F	11	21	T	196			3
				1956	Sambucus racemosa L. subsp. kamtschatica	F	11	21	T	196			3
				1957	Sambucus racemosa L. subsp. kamtschatica	F	11	21	T	196			2
				1958	Sambucus racemosa L. subsp. kamtschatica	F	11	21	T	196			3
				1959	Sambucus racemosa L. subsp. kamtschatica	F	11	21	T	196			3
				1960	Sambucus racemosa L. subsp. kamtschatica	F	11	21	T	196			3
				1961	Sambucus racemosa L. subsp. kamtschatica	F	11	21	T	197			3	342	22
				1962	Sambucus racemosa L. subsp. kamtschatica	F	11	21	T	197			3
				1963	Sambucus racemosa L. subsp. kamtschatica	F	11	21	T	197			3
				1964	Sambucus racemosa L. subsp. kamtschatica	F	11	21	T	197			3
				1965	Sambucus racemosa L. subsp. kamtschatica	F	11	21	T	197			3
				1966	Sambucus racemosa L. subsp. kamtschatica	F	11	21	T	197			3
				1967	Sambucus racemosa L. subsp. kamtschatica	F	11	21	T	197			3
				1968	Sambucus racemosa L. subsp. kamtschatica	F	11	21	T	197			3
				1969	Sambucus racemosa L. subsp. kamtschatica	F	11	21	T	197			3
				1970	Sambucus racemosa L. subsp. kamtschatica	F	11	21	T	197			3
				1971	Sambucus racemosa L. subsp. kamtschatica	F	11	21	T	198			3	108	70
				1972	Sambucus racemosa L. subsp. kamtschatica	F	11	21	T	198			3
				1973	Sambucus racemosa L. subsp. kamtschatica	F	11	21	T	198			3
				1974	Sambucus racemosa L. subsp. kamtschatica	F	11	21	T	198			3
				1975	Sambucus racemosa L. subsp. kamtschatica	F	11	21	T	198			3
				1976	Sambucus racemosa L. subsp. kamtschatica	F	11	21	T	198			3
				1977	Sambucus racemosa L. subsp. kamtschatica	F	11	21	T	198			3
				1978	Sambucus racemosa L. subsp. kamtschatica	F	11	21	T	198			3
				1979	Sambucus racemosa L. subsp. kamtschatica	F	11	21	T	198			3
				1980	Sambucus racemosa L. subsp. kamtschatica	F	11	21	T	198			3
				1981	Sambucus racemosa L. subsp. kamtschatica	F	11	22	C	199			3	113	117	1.75
				1982	Sambucus racemosa L. subsp. kamtschatica	F	11	22	C	199			3
				1983	Sambucus racemosa L. subsp. kamtschatica	F	11	22	C	199			3
				1984	Sambucus racemosa L. subsp. kamtschatica	F	11	22	C	199			3
				1985	Sambucus racemosa L. subsp. kamtschatica	F	11	22	C	199			3
				1986	Sambucus racemosa L. subsp. kamtschatica	F	11	22	C	199			3
				1987	Sambucus racemosa L. subsp. kamtschatica	F	11	22	C	199			3
				1988	Sambucus racemosa L. subsp. kamtschatica	F	11	22	C	199			3
				1989	Sambucus racemosa L. subsp. kamtschatica	F	11	22	C	199			3
				1990	Sambucus racemosa L. subsp. kamtschatica	F	11	22	C	199			3
				1991	Sambucus racemosa L. subsp. kamtschatica	F	11	22	C	200			3	53	143
				1992	Sambucus racemosa L. subsp. kamtschatica	F	11	22	C	200			3
				1993	Sambucus racemosa L. subsp. kamtschatica	F	11	22	C	200			3
				1994	Sambucus racemosa L. subsp. kamtschatica	F	11	22	C	200			3
				1995	Sambucus racemosa L. subsp. kamtschatica	F	11	22	C	200			3
				1996	Sambucus racemosa L. subsp. kamtschatica	F	11	22	C	200			3
				1997	Sambucus racemosa L. subsp. kamtschatica	F	11	22	C	200			3
				1998	Sambucus racemosa L. subsp. kamtschatica	F	11	22	C	200			3
				1999	Sambucus racemosa L. subsp. kamtschatica	F	11	22	C	200			2
[truncated: 281 more rows]
